# Supplementary material for: Apple vacuolar sugar transporters regulated by MdDREB2A enhance drought resistance by promoting accumulation of soluble sugars and activating ABA signaling
Source: Hortic Res. 2024 Sep 3;11(12):uhae251. doi: 10.1093/hr/uhae251 (PMC11630069; doi:10.1093/hr/uhae251)
Supplement: Web_Material_uhae251 [file web_material_uhae251.zip]

Archive with 3 entries (3 files):
- Supplementary Excel 1. Differentially expressed genes (DEGs) identified in RNA-seq analysis of apple under drought treatment..xlsx
- Supplementary Excel 2. Differential expressed sugar metabolism-related enzymes in RNA-seq..xlsx
- Supplementary Information.pdf
