# Supplementary material for: Apple vacuolar sugar transporters regulated by MdDREB2A enhance drought resistance by promoting accumulation of soluble sugars and activating ABA signaling
Source: Hortic Res. 2024 Sep 3;11(12):uhae251. doi: 10.1093/hr/uhae251 (PMC11630069; doi:10.1093/hr/uhae251)
Supplement: Web_Material_uhae251 [file web_material_uhae251.zip › Supplementary Excel 1. Differentially expressed genes (DEGs) identified in RNA-seq analysis of apple under drought treatment..xlsx]

## Sheet: up
ID	CT1-COUNTS	CT1-FPKM	CT2-COUNTS	CT2-FPKM	CT3-COUNTS	CT3-FPKM	DR1-COUNTS	DR1-FPKM	DR2-COUNTS	DR2-FPKM	DR3-COUNTS	DR3-FPKM	LOG2	FDR	MapMan Annotation	TAIR Annotation
MD00G1098500	421	2.29479	428	2.33295	384	2.09311	1873	10.2094	1678	9.14646	1859	10.1331	2.04809	8.85642e-24	amino acid metabolism.degradation.aromatic aa.tryptophan	Symbols: CHY1 | CHY1 (BETA-HYDROXYISOBUTYRYL-COA HYDROLASE 1); 3-hydroxyisobutyryl-CoA hydrolase | chr5:26376610-26379235 REVERSE
MD15G1077000	532	8.70805	538	8.80626	514	8.41342	3056	50.0222	2924	47.8615	3478	56.9297	2.60771	1.19934e-07	amino acid metabolism.degradation.aspartate family.asparagine.L-asparaginase	L-asparaginase, putative / L-asparagine amidohydrolase, putative | chr3:5471735-5473276 FORWARD
MD00G1037100	279019	3182.91	235228	2683.36	257521	2937.67	736087	8396.9	734783	8382.03	636376	7259.45	1.39643	3.74259e-32	amino acid metabolism.synthesis.aromatic aa.chorismate.3-deoxy-D-arabino-heptulosonate 7-phosphate synthase	2-dehydro-3-deoxyphosphoheptonate aldolase, putative / 3-deoxy-D-arabino-heptulosonate 7-phosphate synthase, putative / DAHP synthetase, putative | chr1:7912046-7915003 FORWARD
MD15G1372600	54903	513.501	54205	506.973	52835	494.159	136447	1276.17	148044	1384.64	136409	1275.82	1.41941	1.22666e-10	amino acid metabolism.synthesis.aromatic aa.chorismate.3-deoxy-D-arabino-heptulosonate 7-phosphate synthase	2-dehydro-3-deoxyphosphoheptonate aldolase, putative / 3-deoxy-D-arabino-heptulosonate 7-phosphate synthase, putative / DAHP synthetase, putative | chr1:7912046-7915003 FORWARD
MD07G1119600	64	0.726665	61	0.692602	59	0.669894	316	3.58791	289	3.28134	264	2.99749	2.21094	5.2967e-08	amino acid metabolism.synthesis.aromatic aa.chorismate.5-enolpyruvylshikimate-3-phosphate synthase	3-phosphoshikimate 1-carboxyvinyltransferase / 5-enolpyruvylshikimate-3-phosphate / EPSP synthase | chr2:18677311-18680072 FORWARD
MD00G1130500	6491	32.9405	6404	32.499	6441	32.6868	16701	84.7542	15799	80.1767	16219	82.3081	1.1764	1.74021e-10	amino acid metabolism.synthesis.aromatic aa.chorismate.dehydroquinate/shikimate dehydrogenase	Symbols: EMB3004, MEE32 | MEE32 (MATERNAL EFFECT EMBRYO ARREST 32); 3-dehydroquinate dehydratase/ NADP or NADPH binding / binding / catalytic/ shikimate 5-dehydrogenase | chr3:1924310-1927759 REVERSE
MD06G1026400	46	0.321243	45	0.31426	48	0.33521	158	1.1034	148	1.03357	170	1.1872	1.74585	3.32124e-71	amino acid metabolism.synthesis.aromatic aa.chorismate.shikimate kinase	shikimate kinase-related | chr2:14914003-14916135 FORWARD
MD15G1332900	223157	1765.73	229401	1815.14	238502	1887.15	488679	3866.68	454198	3593.84	461612	3652.51	1.06203	5.33655e-06	amino acid metabolism.synthesis.aromatic aa.chorismate.shikimate kinase	shikimate kinase, putative | chr2:9350716-9353231 FORWARD
MD15G1040000	582	9.49048	637	10.3874	638	10.4037	2153	35.1083	2141	34.9126	1984	32.3524	1.69481	0.00425295	amino acid metabolism.synthesis.aromatic aa.phenylalanine and tyrosine.chorismate mutase	Symbols: ATCM2 | ATCM2 (chorismate mutase 2); chorismate mutase | chr5:3430546-3432462 REVERSE
MD09G1057700	9834	111.04	11077	125.075	11632	131.342	24820	280.253	21564	243.488	23661	267.166	1.16079	2.35742e-23	amino acid metabolism.synthesis.aromatic aa.phenylalanine and tyrosine.chorismate mutase	Symbols: CM1, ATCM1 | CM1 (CHORISMATE MUTASE 1); L-ascorbate peroxidase/ chorismate mutase | chr3:11164393-11166416 REVERSE
MD11G1157600	22540	675.548	20380	610.81	22696	680.223	50357	1509.25	49952	1497.11	44875	1344.95	1.17104	1.91112e-34	amino acid metabolism.synthesis.aromatic aa.phenylalanine.arogenate dehydratase / prephenate dehydratase	Symbols: ADT6 | ADT6 (arogenate dehydratase 6); arogenate dehydratase/ prephenate dehydratase | chr1:2588857-2590301 REVERSE
MD03G1134800	78076	2361.89	78896	2386.7	74016	2239.07	169469	5126.63	151103	4571.04	167645	5071.46	1.08987	2.33205e-14	amino acid metabolism.synthesis.aromatic aa.phenylalanine.arogenate dehydratase / prephenate dehydratase	Symbols: ADT6 | ADT6 (arogenate dehydratase 6); arogenate dehydratase/ prephenate dehydratase | chr1:2588857-2590301 REVERSE
MD14G1177900	375	3.91873	358	3.74108	413	4.31583	884	9.23776	819	8.55852	748	7.81657	1.07147	9.74358e-50	amino acid metabolism.synthesis.aromatic aa.tryptophan.anthranilate phosphoribosyltransferase	Symbols: TRP1, pat1 | TRP1 (tryptophan biosynthesis 1); anthranilate phosphoribosyltransferase | chr5:5957213-5959905 FORWARD
MD07G1216200	7319	64.906	7848	69.5972	7529	66.7683	43353	384.461	41771	370.431	40795	361.776	2.27538	7.62804e-105	amino acid metabolism.synthesis.aromatic aa.tryptophan.anthranilate synthase	Symbols: ASA1, TRP5, AMT1, WEI2 | ASA1 (ANTHRANILATE SYNTHASE ALPHA SUBUNIT 1); anthranilate synthase | chr5:1719557-1722903 REVERSE
MD13G1016400	289	3.19814	279	3.08748	324	3.58546	1144	12.6598	1159	12.8258	1111	12.2946	2.04748	2.12211e-10	amino acid metabolism.synthesis.aromatic aa.tryptophan.anthranilate synthase	Symbols: ASB1, TRP4, WEI7 | ASB1 (ANTHRANILATE SYNTHASE BETA SUBUNIT 1); anthranilate synthase | chr1:8837070-8839501 REVERSE
MD09G1129300	64	0.70323	68	0.747182	58	0.637303	173	1.90092	188	2.06574	170	1.86796	1.45877	0	amino acid metabolism.synthesis.aromatic aa.tryptophan.indole-3-glycerol phosphate synthase	indole-3-glycerol phosphate synthase, putative | chr5:19549798-19552267 FORWARD
MD17G1246800	200	5.1998	228	5.92777	238	6.18776	2264	58.8617	2055	53.4279	2349	61.0716	3.28712	0.000190456	amino acid metabolism.synthesis.aromatic aa.tryptophan.tryptophan synthase	tryptophan synthase, alpha subunit, putative | chr4:1147634-1149336 FORWARD
MD03G1066000	40436	334.962	40699	337.14	39748	329.262	92308	764.656	86452	716.147	90290	747.94	0.952763	1.62439e-42	amino acid metabolism.synthesis.aspartate family.asparagine.asparagine synthetase	Symbols: ASN1, DIN6, AT-ASN1 | ASN1 (GLUTAMINE-DEPENDENT ASPARAGINE SYNTHASE 1); asparagine synthase (glutamine-hydrolyzing) | chr3:17437884-17441243 REVERSE
MD09G1287600	115	2.05185	118	2.10538	120	2.14107	243	4.33566	251	4.4784	245	4.37134	1.11708	4.33428e-11	amino acid metabolism.synthesis.aspartate family.asparagine.asparagine synthetase	Symbols: ASN1, DIN6, AT-ASN1 | ASN1 (GLUTAMINE-DEPENDENT ASPARAGINE SYNTHASE 1); asparagine synthase (glutamine-hydrolyzing) | chr3:17437884-17441243 REVERSE
MD04G1091900	160	3.27439	157	3.213	162	3.31532	418	8.55435	425	8.69761	476	9.74132	1.43802	3.41302e-13	amino acid metabolism.synthesis.aspartate family.methionine	Symbols: MAT3 | MAT3 (methionine adenosyltransferase 3); copper ion binding / methionine adenosyltransferase | chr2:15479366-15481412 REVERSE
MD15G1443800	1275	6.06097	1244	5.9136	1277	6.07048	3798	18.0546	3333	15.8441	3309	15.73	1.59754	6.43707e-11	amino acid metabolism.synthesis.aspartate family.methionine.methionine S-methyltransferase	Symbols: MMT | MMT; S-adenosylmethionine-dependent methyltransferase | chr5:20239343-20246380 FORWARD
MD10G1004700	947	4.0039	880	3.72063	866	3.66143	2833	11.9779	2959	12.5106	2601	10.997	1.61431	6.66908e-13	amino acid metabolism.synthesis.aspartate family.misc.homoserine.bifunctional aspartate kinase/homoserine dehydrogenase	Symbols: AK-HSDH II, AK-HSDH | bifunctional aspartate kinase/homoserine dehydrogenase, putative / AK-HSDH, putative | chr4:10724855-10729768 FORWARD
MD10G1275300	733	5.02055	719	4.92466	712	4.87672	1585	10.8562	1501	10.2808	1613	11.048	1.09907	0.00264834	amino acid metabolism.synthesis.branched chain group.common.acetolactate synthase	acetolactate synthase small subunit, putative | chr5:5333764-5337744 FORWARD
MD04G1170100	2118	14.355	2092	14.1788	2465	16.7068	19114	129.547	16349	110.807	17411	118.005	2.94487	2.21715e-20	amino acid metabolism.synthesis.central amino acid metabolism.alanine.alanine-glyoxylate aminotransferase	Symbols: AGT3 | AGT3 (ALANINE:GLYOXYLATE AMINOTRANSFERASE 3); alanine-glyoxylate transaminase/ catalytic/ pyridoxal phosphate binding / transaminase | chr2:16083689-16086349 FORWARD
MD15G1330500	401	2.63194	401	2.63194	446	2.9273	1220	8.00741	1442	9.46449	1441	9.45793	1.72115	8.42895e-13	amino acid metabolism.synthesis.central amino acid metabolism.alanine.alanine-glyoxylate aminotransferase	Symbols: AGT2 | AGT2 (ALANINE:GLYOXYLATE AMINOTRANSFERASE 2); alanine-glyoxylate transaminase/ catalytic/ pyridoxal phosphate binding / transaminase | chr4:18406765-18409564 FORWARD
MD15G1096900	2366	26.6845	2387	26.9213	2288	25.8048	4837	54.5532	4997	56.3577	5889	66.418	1.11028	1.97447e-36	amino acid metabolism.synthesis.central amino acid metabolism.aspartate.aspartate aminotransferase	Symbols: ASP3, YLS4 | ASP3 (ASPARTATE AMINOTRANSFERASE 3); L-aspartate:2-oxoglutarate aminotransferase | chr5:3685089-3687764 REVERSE
MD06G1235500	268484	2745.81	275612	2818.71	291238	2978.52	630932	6452.6	633070	6474.46	597238	6108.01	1.17832	1.42807e-12	amino acid metabolism.synthesis.central amino acid metabolism.GABA.Glutamate decarboxylase	Symbols: GAD4 | GAD4 (glutamate decarboxylase 4); calmodulin binding | chr2:474165-476594 REVERSE
MD14G1157900	1746	22.8424	1548	20.252	1526	19.9642	3599	47.0846	3327	43.5261	3285	42.9766	1.11444	9.75541e-35	cell wall.cell wall proteins	Symbols: KING1 | KING1 (SNF1-RELATED PROTEIN KINASE REGULATORY SUBUNIT GAMMA 1) | chr3:17987378-17989763 FORWARD
MD17G1110000	57	1.05079	51	0.940184	53	0.977054	343	6.3232	331	6.10198	340	6.26789	2.70001	1.00565e-06	cell wall.cell wall proteins.AGPs.AGP	Symbols: FLA7 | FLA7 (FASCICLIN-LIKE ARABINOOGALACTAN 7) | chr2:1676742-1678455 FORWARD
MD09G1119100	9722	129.324	11561	153.787	10383	138.117	32007	425.764	32482	432.083	35479	471.95	1.60908	2.22949e-12	cell wall.cell wall proteins.AGPs.AGP	Symbols: FLA7 | FLA7 (FASCICLIN-LIKE ARABINOOGALACTAN 7) | chr2:1676742-1678455 FORWARD
MD02G1201100	8277	251.564	7942	241.383	8752	266.001	16268	494.436	19395	589.476	18488	561.909	1.13506	4.81525e-31	cell wall.cell wall proteins.AGPs.AGP	Symbols: FLA8, AGP8 | FLA8 (FASCICLIN-LIKE ARABINOGALACTAN PROTEIN 8) | chr2:18742540-18744111 REVERSE
MD09G1156200	53	1.46004	53	1.46004	55	1.51513	222	6.11563	209	5.7575	203	5.59222	1.80445	0.000188982	cell wall.cell wall proteins.LRR	Symbols: AtRLP29 | AtRLP29 (Receptor Like Protein 29); protein binding | chr2:17807942-17809590 REVERSE
MD09G1037900	2658	32.123	2634	31.833	2622	31.6879	23981	289.82	23141	279.668	20839	251.848	3.02111	0.000959441	cell wall.cellulose synthesis	Symbols: ATCSLC04, CSLC04, ATCSLC4, CSLC4 | ATCSLC04 (CELLULOSE-SYNTHASE LIKE C4); cellulose synthase/ transferase, transferring glycosyl groups | chr3:10505829-10509239 FORWARD
MD14G1014300	14527	81.3531	14186	79.4434	14693	82.2827	45536	255.007	46729	261.688	50788	284.419	1.60542	1.11514e-05	cell wall.cellulose synthesis	Symbols: ATCSLA09, CSLA09, ATCSLA9, CSLA9, RAT4 | ATCSLA09; mannan synthase/ transferase, transferring glycosyl groups | chr5:985675-990549 REVERSE
MD09G1158600	13463	157.701	14887	174.381	12440	145.718	42328	495.816	38459	450.496	44662	523.155	1.54672	2.66251e-19	cell wall.cellulose synthesis	Symbols: ATCSLC05, CSLC05, ATCSLC5 | ATCSLC5 (CELLULOSE-SYNTHASE LIKE C5); cellulose synthase/ transferase, transferring glycosyl groups | chr4:15309506-15312591 REVERSE
MD11G1156200	20972	144.28	23562	162.098	21136	145.408	61436	422.658	56727	390.262	55231	379.97	1.32068	8.24793e-05	cell wall.cellulose synthesis	Symbols: ATCSLA02, CSLA02, ATCSLA2 | ATCSLA02; mannan synthase/ transferase, transferring glycosyl groups | chr5:7554928-7560073 REVERSE
MD17G1144800	2913	30.2697	2818	29.2825	3192	33.1689	6138	63.7815	6466	67.1898	6165	64.0621	1.07479	1.72501e-08	cell wall.cellulose synthesis	Symbols: ATCSLC05, CSLC05, ATCSLC5 | ATCSLC5 (CELLULOSE-SYNTHASE LIKE C5); cellulose synthase/ transferase, transferring glycosyl groups | chr4:15309506-15312591 REVERSE
MD05G1166000	4796	49.361	4846	49.8757	4616	47.5085	10809	111.248	10882	111.999	10694	110.064	1.09955	4.8178e-93	cell wall.cellulose synthesis	Symbols: ATCSLC06, CSLC06, ATCSLC6 | ATCSLC6 (CELLULOSE-SYNTHASE LIKE C6); cellulose synthase/ transferase, transferring glycosyl groups | chr3:2335612-2339100 REVERSE
MD02G1095700	41	0.302477	43	0.317232	43	0.317232	177	1.30582	163	1.20253	190	1.40172	2.08623	4.16401e-06	cell wall.cellulose synthesis.cellulose synthase	Symbols: ATCSLG1, CSLG1 | ATCSLG1; cellulose synthase/ transferase/ transferase, transferring glycosyl groups | chr4:12466345-12469844 FORWARD
MD08G1147200	2519	13.652	2820	15.2834	2577	13.9664	5756	31.1954	5458	29.5803	5937	32.1763	1.14653	1.54207e-18	cell wall.cellulose synthesis.cellulose synthase	Symbols: CESA1, RSW1 | CESA1 (CELLULOSE SYNTHASE 1); cellulose synthase/ transferase, transferring glycosyl groups | chr4:15640620-15646665 REVERSE
MD17G1064200	112	1.39614	114	1.42107	116	1.446	1445	18.0126	1656	20.6429	1616	20.1442	3.89314	2.34001e-09	cell wall.cellulose synthesis.COBRA	Symbols: COBL1 | COBL1 (COBRA-LIKE PROTEIN 1 PRECURSOR) | chr3:409201-411652 REVERSE
MD11G1211100	78	0.736798	79	0.746244	75	0.70846	410	3.87291	373	3.52341	369	3.48562	2.51764	3.90869e-16	cell wall.degradation.cellulases and beta -1,4-glucanases	Symbols: AtGH9B8 | AtGH9B8 (Arabidopsis thaliana glycosyl hydrolase 9B8); catalytic/ hydrolase, hydrolyzing O-glycosyl compounds | chr2:14003250-14006017 FORWARD
MD03G1194800	19	0.297704	19	0.297704	22	0.34471	101	1.58253	120	1.88023	101	1.58253	2.42671	1.87455e-05	cell wall.degradation.cellulases and beta -1,4-glucanases	Symbols: AtGH9B8 | AtGH9B8 (Arabidopsis thaliana glycosyl hydrolase 9B8); catalytic/ hydrolase, hydrolyzing O-glycosyl compounds | chr2:14003250-14006017 FORWARD
MD15G1013700	56	0.66276	60	0.7101	52	0.61542	311	3.68069	278	3.29013	262	3.10077	2.34363	0.000214247	cell wall.degradation.cellulases and beta -1,4-glucanases	Symbols: AtGH9B5 | AtGH9B5 (Arabidopsis thaliana Glycosyl Hydrolase 9B5); catalytic/ hydrolase, hydrolyzing O-glycosyl compounds | chr1:6918191-6920377 REVERSE
MD06G1091600	4521	31.8359	4348	30.6177	4581	32.2584	16623	117.056	18494	130.231	18693	131.632	1.94135	7.32785e-38	cell wall.degradation.cellulases and beta -1,4-glucanases	Symbols: AtGH9B15 | AtGH9B15 (Arabidopsis thaliana glycosyl hydrolase 9B15); catalytic/ hydrolase, hydrolyzing O-glycosyl compounds | chr4:12293332-12295859 REVERSE
MD17G1103100	2767	27.9743	2399	24.2538	2612	26.4072	5339	53.9771	5470	55.3015	6075	61.4181	1.23593	2.75364e-10	cell wall.degradation.cellulases and beta -1,4-glucanases	Symbols: AtGH9B8 | AtGH9B8 (Arabidopsis thaliana glycosyl hydrolase 9B8); catalytic/ hydrolase, hydrolyzing O-glycosyl compounds | chr2:14003250-14006017 FORWARD
MD10G1105900	15	0.305046	15	0.305046	16	0.325382	316	6.4263	318	6.46697	313	6.36529	4.16873	2.04163e-32	cell wall.degradation.mannan-xylose-arabinose-fucose	glycosyl hydrolase family 10 protein | chr4:16223501-16226153 REVERSE
MD15G1365200	1990	11.8991	2205	13.1847	1976	11.8154	8607	51.4651	8536	51.0406	9174	54.8555	2.0436	5.15054e-27	cell wall.degradation.mannan-xylose-arabinose-fucose	glycosyl hydrolase family 3 protein | chr1:29349679-29352924 REVERSE
MD11G1315900	4166	25.2249	4136	25.0433	3994	24.1835	15572	94.2877	13498	81.7297	15327	92.8042	1.91322	5.1892e-16	cell wall.degradation.mannan-xylose-arabinose-fucose	Symbols: BXL2, ATBXL2 | BXL2 (BETA-XYLOSIDASE 2); hydrolase, hydrolyzing O-glycosyl compounds | chr1:564205-567769 FORWARD
MD15G1062600	2850	19.9677	2773	19.4283	3195	22.3849	6082	42.6118	7023	49.2047	7122	49.8983	1.04158	1.54244e-19	cell wall.degradation.mannan-xylose-arabinose-fucose	Symbols: RXF12, ATXYN1 | RXF12; endo-1,4-beta-xylanase/ hydrolase, hydrolyzing O-glycosyl compounds | chr1:21684584-21688321 FORWARD
MD05G1179500	182	1.34041	164	1.20784	166	1.22257	2573	18.9499	2311	17.0203	2257	16.6226	3.79251	8.43201e-41	cell wall.degradation.pectate lyases and polygalacturonases	pectate lyase family protein | chr4:7962432-7966461 FORWARD
MD08G1205800	112	0.881353	125	0.983653	119	0.936438	700	5.50846	716	5.63436	719	5.65797	2.502	1.49487e-13	cell wall.degradation.pectate lyases and polygalacturonases	lyase | chr1:3214237-3217538 REVERSE
MD13G1094100	442	4.04342	408	3.73239	419	3.83302	1917	17.5368	1849	16.9147	1927	17.6282	2.21201	4.04884e-10	cell wall.degradation.pectate lyases and polygalacturonases	polygalacturonase, putative / pectinase, putative | chr1:22314170-22316970 REVERSE
MD10G1169100	902	6.81766	848	6.4095	798	6.03158	3610	27.2857	3897	29.455	3780	28.5707	2.19322	1.83311e-25	cell wall.degradation.pectate lyases and polygalacturonases	pectate lyase family protein | chr3:2212728-2216483 REVERSE
MD16G1095400	8641	78.4568	9192	83.4596	7996	72.6004	36421	330.688	36290	329.498	37897	344.089	1.98325	7.32992e-101	cell wall.degradation.pectate lyases and polygalacturonases	polygalacturonase, putative / pectinase, putative | chr1:22314170-22316970 REVERSE
MD06G1176400	97	1.8114	109	2.0355	97	1.8114	417	7.78717	380	7.09622	421	7.86187	2.00297	8.12817e-07	cell wall.degradation.pectate lyases and polygalacturonases	BURP domain-containing protein / polygalacturonase, putative | chr1:26512722-26515188 REVERSE
MD13G1092000	5477	67.9899	4751	58.9775	5010	62.1927	21271	264.052	17877	221.92	19339	240.069	1.9838	8.08903e-10	cell wall.degradation.pectate lyases and polygalacturonases	BURP domain-containing protein / polygalacturonase, putative | chr1:26512722-26515188 REVERSE
MD16G1140500	57090	381.082	57131	381.356	55339	369.394	199979	1334.88	229883	1534.5	201874	1347.53	1.90728	1.94326e-07	cell wall.degradation.pectate lyases and polygalacturonases	glycoside hydrolase family 28 protein / polygalacturonase (pectinase) family protein | chr1:17766874-17769951 FORWARD
MD14G1062500	23	0.739551	22	0.707396	21	0.675242	78	2.50804	82	2.63666	82	2.63666	1.79319	1.11171e-32	cell wall.degradation.pectate lyases and polygalacturonases	Symbols: PGIP1, ATPGIP1 | PGIP1 (POLYGALACTURONASE INHIBITING PROTEIN 1); protein binding | chr5:2132350-2133587 FORWARD
MD01G1100600	436	2.91235	400	2.67188	426	2.84555	1288	8.60346	1256	8.38971	1286	8.5901	1.75473	1.56196e-112	cell wall.degradation.pectate lyases and polygalacturonases	pectate lyase family protein | chr5:1203203-1207352 REVERSE
MD16G1092600	6276	99.7037	6360	101.038	5844	92.8407	18326	291.136	19222	305.37	19168	304.512	1.71758	2.77428e-48	cell wall.degradation.pectate lyases and polygalacturonases	BURP domain-containing protein / polygalacturonase, putative | chr1:26512722-26515188 REVERSE
MD12G1108300	462	4.65385	407	4.09982	436	4.39194	1284	12.9341	1121	11.2921	1335	13.4478	1.60753	9.44598e-24	cell wall.degradation.pectate lyases and polygalacturonases	pectate lyase family protein | chr3:19713928-19717595 FORWARD
MD01G1068900	18	0.31565	18	0.31565	17	0.298114	52	0.911878	46	0.806661	52	0.911878	1.46405	1.26272e-44	cell wall.degradation.pectate lyases and polygalacturonases	glycoside hydrolase family 28 protein / polygalacturonase (pectinase) family protein | chr3:22758063-22760192 FORWARD
MD13G1146600	1186	11.6126	1301	12.7386	1390	13.61	3176	31.0975	3318	32.4879	3522	34.4853	1.39205	1.15472e-22	cell wall.degradation.pectate lyases and polygalacturonases	glycoside hydrolase family 28 protein / polygalacturonase (pectinase) family protein | chr1:17766874-17769951 FORWARD
MD16G1236000	24138	238.146	21050	207.68	23262	229.503	54838	541.032	52160	514.611	55982	552.319	1.19858	5.03219e-05	cell wall.degradation.pectate lyases and polygalacturonases	pectate lyase family protein | chr4:7962432-7966461 FORWARD
MD12G1077400	1662	14.8065	1503	13.39	1523	13.5681	3996	35.5997	4105	36.5707	3930	35.0117	1.23054	5.51369e-34	cell wall.degradation.pectate lyases and polygalacturonases	Symbols: ADPG1 | ADPG1; polygalacturonase | chr3:21283338-21285941 REVERSE
MD14G1167100	19142	333.12	21120	367.542	20800	361.973	49967	869.553	46576	810.541	44108	767.592	1.17505	1.2382e-140	cell wall.degradation.pectate lyases and polygalacturonases	pectate lyase family protein | chr5:25340954-25343119 REVERSE
MD09G1287300	15	0.317514	15	0.317514	16	0.338681	34	0.719697	31	0.656195	29	0.61386	1.12475	1.8724e-08	cell wall.degradation.pectate lyases and polygalacturonases	glycoside hydrolase family 28 protein / polygalacturonase (pectinase) family protein | chr1:504673-507204 REVERSE
MD15G1127300	135	1.19884	146	1.29653	155	1.37645	1004	8.91584	903	8.01892	881	7.82356	2.69543	6.58755e-12	cell wall.hemicellulose synthesis	catalytic | chr5:8784820-8787366 FORWARD
MD04G1243300	2610	24.3758	2601	24.2917	2720	25.4031	6122	57.1757	6877	64.2269	6456	60.2951	1.22135	0.00136039	cell wall.hemicellulose synthesis	catalytic | chr5:6836806-6839382 REVERSE
MD05G1143200	22	0.37496	22	0.37496	19	0.323829	165	2.8122	176	2.99968	163	2.77812	3.02858	3.87832e-15	cell wall.modification	Symbols: ATEXPA20, EXP20, ATEXP20, ATHEXP ALPHA 1.23 | ATEXPA20 (ARABIDOPSIS THALIANA EXPANSIN A20) | chr4:17922756-17923973 REVERSE
MD09G1152700	51	1.40994	51	1.40994	46	1.27171	429	11.8601	412	11.3901	409	11.3072	2.98298	8.9429e-16	cell wall.modification	xyloglucan:xyloglucosyl transferase, putative / xyloglucan endotransglycosylase, putative / endo-xyloglucan transferase, putative | chr3:8550110-8551335 FORWARD
MD02G1013800	14977	279.954	17055	318.796	15560	290.851	123432	2307.22	125499	2345.86	111432	2082.91	2.91275	2.40569e-23	cell wall.modification	Symbols: EXLB2 | EXLB2 (EXPANSIN-LIKE B2 PRECURSOR) | chr4:14860486-14860994 FORWARD
MD04G1020100	6365	112.43	6453	113.984	6840	120.82	39209	692.576	37196	657.019	34598	611.129	2.53212	1.77281e-69	cell wall.modification	Symbols: XTR7 | XTR7 (XYLOGLUCAN ENDOTRANSGLYCOSYLASE 7); hydrolase, acting on glycosyl bonds / hydrolase, hydrolyzing O-glycosyl compounds / xyloglucan:xyloglucosyl transferase | chr4:8137051-8138281 REVERSE
MD03G1052400	232	5.16712	226	5.03349	228	5.07803	1276	28.4192	1325	29.5105	1313	29.2432	2.49889	3.3196e-27	cell wall.modification	Symbols: ATEXPA8, EXP8, ATEXP8, ATHEXP ALPHA 1.11 | ATEXPA8 (ARABIDOPSIS THALIANA EXPANSIN A8) | chr2:16948863-16950557 REVERSE
MD14G1202100	916	16.1359	1010	17.7918	992	17.4747	4393	77.3855	4341	76.4695	5012	88.2896	2.3412	1.92503e-17	cell wall.modification	Symbols: ATEXPA1, EXP1, AT-EXP1, ATEXP1, ATHEXP ALPHA 1.2 | ATEXPA1 (ARABIDOPSIS THALIANA EXPANSIN A1) | chr1:26141836-26143496 FORWARD
MD09G1102600	5665	69.0438	5943	72.432	5226	63.6934	24338	296.626	26649	324.792	23592	287.534	2.20575	0.000577641	cell wall.modification	Symbols: XTH9 | XTH9 (XYLOGLUCAN ENDOTRANSGLUCOSYLASE/HYDROLASE 9); hydrolase, acting on glycosyl bonds / xyloglucan:xyloglucosyl transferase | chr4:1415949-1417327 FORWARD
MD11G1146700	897	13.5098	894	13.4646	859	12.9375	4404	66.3289	4404	66.3289	3832	57.714	2.09716	6.22189e-95	cell wall.modification	xyloglucan:xyloglucosyl transferase, putative / xyloglucan endotransglycosylase, putative / endo-xyloglucan transferase, putative | chr2:15472645-15474681 REVERSE
MD17G1242600	2894	47.8749	3026	50.0585	3254	53.8303	14633	242.071	15228	251.914	14369	237.703	2.14195	1.72703e-17	cell wall.modification	Symbols: ATEXPB3, EXPB3, ATHEXP BETA 1.6 | ATEXPB3 (ARABIDOPSIS THALIANA EXPANSIN B3) | chr4:14000038-14002069 REVERSE
MD13G1134600	3088	41.4606	2860	38.3994	3079	41.3398	10634	142.776	12595	169.105	11542	154.967	1.97887	2.21432e-05	cell wall.modification	Symbols: EXGT-A4 | EXGT-A4 (ENDOXYLOGLUCAN TRANSFERASE A4); hydrolase, acting on glycosyl bonds / hydrolase, hydrolyzing O-glycosyl compounds / xyloglucan:xyloglucosyl transferase | chr5:4474976-4477045 REVERSE
MD11G1054500	4129	85.8109	3422	71.1177	3488	72.4894	15269	317.328	13832	287.464	13206	274.454	1.96616	6.7248e-95	cell wall.modification	Symbols: ATEXPA8, EXP8, ATEXP8, ATHEXP ALPHA 1.11 | ATEXPA8 (ARABIDOPSIS THALIANA EXPANSIN A8) | chr2:16948863-16950557 REVERSE
MD00G1013600	3989	42.5667	3936	42.0011	3412	36.4095	13628	145.425	13830	147.58	12992	138.638	1.88871	6.00757e-12	cell wall.modification	Symbols: ATEXPA4, ATEXP4, ATHEXP ALPHA 1.6 | ATEXPA4 (ARABIDOPSIS THALIANA EXPANSIN A4) | chr2:16543832-16545584 REVERSE
MD07G1200300	1543	30.3156	1460	28.6849	1515	29.7655	4531	89.0214	4940	97.0571	4430	87.037	1.75849	1.26893e-16	cell wall.modification	Symbols: ATEXPA4, ATEXP4, ATHEXP ALPHA 1.6 | ATEXPA4 (ARABIDOPSIS THALIANA EXPANSIN A4) | chr2:16543832-16545584 REVERSE
MD17G1089900	11498	131.783	13062	149.708	12694	145.49	36474	418.041	38529	441.594	35243	403.932	1.62927	7.25242e-14	cell wall.modification	Symbols: XTH9 | XTH9 (XYLOGLUCAN ENDOTRANSGLUCOSYLASE/HYDROLASE 9); hydrolase, acting on glycosyl bonds / xyloglucan:xyloglucosyl transferase | chr4:1415949-1417327 FORWARD
MD16G1278900	104	1.02114	109	1.07023	100	0.981863	309	3.03396	277	2.71976	320	3.14196	1.59923	2.62322e-07	cell wall.modification	Symbols: XTR4, XTH30 | XTR4 (XYLOGLUCAN ENDOTRANSGLYCOSYLASE 4); hydrolase, acting on glycosyl bonds / hydrolase, hydrolyzing O-glycosyl compounds / xyloglucan:xyloglucosyl transferase | chr1:11575320-11577927 FORWARD
MD01G1135600	1617	38.2278	1536	36.3129	1394	32.9558	4435	104.849	3814	90.1675	3779	89.3401	1.48405	8.34561e-05	cell wall.modification	Symbols: ATEXPA4, ATEXP4, ATHEXP ALPHA 1.6 | ATEXPA4 (ARABIDOPSIS THALIANA EXPANSIN A4) | chr2:16543832-16545584 REVERSE
MD05G1130300	820	16.3673	721	14.3913	814	16.2476	2151	42.9343	2037	40.6589	1996	39.8405	1.42382	5.38968e-12	cell wall.modification	Symbols: ATEXLA2, EXPL2, ATEXPL2, ATHEXP BETA 2.2 | ATEXLA2 (ARABIDOPSIS THALIANA EXPANSIN-LIKE A2) | chr4:17978443-17979740 REVERSE
MD00G1125400	8762	167.737	8843	169.287	9403	180.008	26207	501.698	26941	515.749	25760	493.141	1.3719	1.57651e-25	cell wall.modification	Symbols: ATEXPA15, EXP15, ATEXP15, ATHEXP ALPHA 1.3 | ATEXPA15 (ARABIDOPSIS THALIANA EXPANSIN A15) | chr2:916854-918643 REVERSE
MD12G1105400	99	1.81902	85	1.56178	83	1.52504	243	4.46487	250	4.59348	254	4.66698	1.37671	5.98217e-15	cell wall.modification	Symbols: ATEXPA9, EXP9, ATEXP9, ATHEXP ALPHA 1.10 | ATEXPA9 (ARABIDOPSIS THALIANA EXPANSIN A9) | chr5:463158-465246 FORWARD
MD17G1271500	379	5.31263	422	5.91539	398	5.57897	997	13.9754	887	12.4335	967	13.5549	1.27054	1.24119e-16	cell wall.modification	Symbols: ATEXPA13, EXP13, ATEXP13, ATHEXP ALPHA 1.22 | ATEXPA13 (ARABIDOPSIS THALIANA EXPANSIN A13) | chr3:742354-744047 REVERSE
MD12G1109400	14795	204.075	15345	211.661	16531	228.02	36015	496.773	31618	436.123	38148	526.194	1.13136	2.48984e-51	cell wall.modification	xyloglucan:xyloglucosyl transferase, putative / xyloglucan endotransglycosylase, putative / endo-xyloglucan transferase, putative | chr2:15472645-15474681 REVERSE
MD07G1233100	2485	46.9473	2532	47.8352	2377	44.9069	5625	106.269	5923	111.899	5385	101.735	1.10921	9.66349e-62	cell wall.modification	Symbols: ATEXPA8, EXP8, ATEXP8, ATHEXP ALPHA 1.11 | ATEXPA8 (ARABIDOPSIS THALIANA EXPANSIN A8) | chr2:16948863-16950557 REVERSE
MD04G1091200	663	10.1588	581	8.90236	646	9.89832	1258	19.2757	1261	19.3217	1237	18.9539	1.05736	1.02634e-11	cell wall.modification	xyloglucan:xyloglucosyl transferase, putative / xyloglucan endotransglycosylase, putative / endo-xyloglucan transferase, putative | chr2:15472645-15474681 REVERSE
MD16G1070600	26710	558.688	29871	624.806	28808	602.571	58304	1219.53	62714	1311.78	58860	1231.16	1.10948	5.71712e-12	cell wall.modification	Symbols: ATEXPA1, EXP1, AT-EXP1, ATEXP1, ATHEXP ALPHA 1.2 | ATEXPA1 (ARABIDOPSIS THALIANA EXPANSIN A1) | chr1:26141836-26143496 FORWARD
MD04G1184800	24	0.30645	25	0.319218	28	0.357525	100	1.27687	106	1.35349	109	1.39179	2.00906	1.96526e-166	cell wall.pectin*esterases.acetyl esterase	carboxylesterase | chr1:21327360-21329763 REVERSE
MD04G1184600	10143	136.043	10423	139.798	9394	125.997	27141	364.028	26272	352.372	26800	359.454	1.36653	0	cell wall.pectin*esterases.acetyl esterase	pectinacetylesterase, putative | chr3:1764294-1767575 REVERSE
MD08G1205500	5411	46.142	5627	47.9839	5069	43.2256	12513	106.704	13683	116.681	13032	111.13	1.22169	0.00044588	cell wall.pectin*esterases.acetyl esterase	pectinacetylesterase family protein | chr4:10587166-10590588 REVERSE
MD12G1198000	422	5.04665	425	5.08253	429	5.13037	992	11.8632	973	11.636	927	11.0859	1.29631	2.46055e-06	cell wall.pectin*esterases.acetyl esterase	pectinacetylesterase, putative | chr3:1764294-1767575 REVERSE
MD09G1291500	21990	130.524	19427	115.311	20570	122.095	48019	285.021	44804	265.938	43102	255.836	1.16085	6.37765e-07	cell wall.pectin*esterases.acetyl esterase	pectinacetylesterase, putative | chr2:19283519-19286347 FORWARD
MD07G1272700	4820	28.6008	4523	26.8385	4419	26.2214	9813	58.2281	8840	52.4546	9662	57.3321	1.09431	6.87123e-09	cell wall.pectin*esterases.acetyl esterase	pectinacetylesterase family protein | chr5:8046018-8050175 REVERSE
MD11G1195400	18	0.323388	18	0.323388	16	0.287456	327	5.87488	318	5.71319	333	5.98268	4.09221	1.35743e-23	cell wall.pectin*esterases.misc	pectinesterase family protein | chr3:17465590-17468118 FORWARD
MD02G1207900	17	0.313543	19	0.350431	19	0.350431	103	1.8997	109	2.01037	107	1.97348	2.66599	8.64563e-44	cell wall.pectin*esterases.misc	pectinesterase family protein | chr2:18644084-18646447 REVERSE
MD02G1067000	567	6.31775	662	7.37629	592	6.59632	4609	51.3554	4459	49.6841	4663	51.9571	2.84281	2.85258e-06	cell wall.pectin*esterases.PME	pectinesterase family protein | chr5:6670458-6673282 FORWARD
MD15G1224800	187	2.75134	201	2.95733	200	2.94261	1049	15.434	996	14.6542	1010	14.8602	2.36645	3.16104e-36	cell wall.pectin*esterases.PME	pectinesterase family protein | chr2:11247383-11249493 FORWARD
MD04G1198000	1226	25.2229	1441	29.6462	1244	25.5933	4706	96.8182	4698	96.6536	5283	108.689	1.88025	3.35615e-62	cell wall.pectin*esterases.PME	pectinesterase family protein | chr3:1629658-1631766 REVERSE
MD09G1172600	51027	422.605	43659	361.583	43593	361.036	158175	1310	151393	1253.83	167248	1385.14	1.70029	1.3648e-23	cell wall.pectin*esterases.PME	Symbols: ATPME3 | ATPME3; pectinesterase | chr3:4771902-4775119 REVERSE
MD17G1154500	204	1.38893	209	1.42298	181	1.23234	698	4.75233	597	4.06467	623	4.2417	1.68054	1.76585e-140	cell wall.pectin*esterases.PME	Symbols: ATPME3 | ATPME3; pectinesterase | chr3:4771902-4775119 REVERSE
MD09G1139900	79	1.2701	79	1.2701	85	1.36656	208	3.34406	216	3.47267	229	3.68168	1.43218	2.61975e-16	cell wall.pectin*esterases.PME	pectinesterase family protein | chr1:1550543-1552517 REVERSE
MD05G1341800	3051	52.1145	3287	56.1457	3125	53.3785	7611	130.004	6391	109.166	6670	113.931	1.27064	2.57767e-12	cell wall.pectin*esterases.PME	Symbols: ATPMEPCRA, PMEPCRA | PMEPCRA (METHYLESTERASE PCR A); enzyme inhibitor/ pectinesterase | chr1:3888690-3890811 FORWARD
MD11G1244700	27	0.325597	28	0.337656	31	0.373833	108	1.30239	108	1.30239	97	1.16974	1.85171	3.31043e-05	cell wall.precursor synthesis.KDO pathway.CMP-KDO Synthetase	cytidylyltransferase family | chr1:19745046-19747245 REVERSE
MD05G1236400	79	0.612364	86	0.666624	78	0.604613	466	3.61217	465	3.60442	451	3.4959	2.36426	2.9166e-53	cell wall.precursor synthesis.KDO pathway.KDO-8-Phosphate Synthase	2-dehydro-3-deoxyphosphooctonate aldolase / phospho-2-dehydro-3-deoxyoctonate aldolase / 3-deoxy-D-manno-octulosonic acid 8-phosphate synthetase (KDSA) | chr1:29903420-29909437 FORWARD
MD09G1023000	58	0.984213	57	0.967244	65	1.103	250	4.2423	262	4.44593	300	5.09076	2.12721	0.00669691	cell wall.precursor synthesis.sugar kinases.glucuronic acid kinase	GHMP kinase family protein | chr3:239381-241443 FORWARD
MD14G1209700	56	1.19319	54	1.15057	54	1.15057	237	5.04974	214	4.55968	231	4.9219	1.98104	8.1949e-21	cell wall.precursor synthesis.UDP-Glc dehydrogenase (UGD)	UDP-glucose 6-dehydrogenase, putative | chr5:5027639-5030194 REVERSE
MD06G1200200	451	7.55085	440	7.36668	401	6.71372	932	15.604	976	16.3406	921	15.4198	1.16551	5.03348e-06	cell wall.precursor synthesis.UDP-Glc dehydrogenase (UGD)	UDP-glucose 6-dehydrogenase, putative | chr5:5027639-5030194 REVERSE
MD17G1140800	30389	317.222	32904	343.476	34378	358.862	76486	798.416	71009	741.243	71773	749.219	1.23438	3.42586e-18	cell wall.precursor synthesis.UDP-glucose 4,6-dehydratase	Symbols: RHM1, ROL1, ATRHM1 | RHM1 (RHAMNOSE BIOSYNTHESIS 1); UDP-L-rhamnose synthase/ UDP-glucose 4,6-dehydratase/ catalytic | chr1:29549649-29552438 FORWARD
MD04G1069500	170	3.35871	182	3.5958	155	3.06235	368	7.27062	385	7.60649	356	7.03353	1.11967	2.02008e-07	cell wall.precursor synthesis.UER	Symbols: NRS/ER, UER1 | NRS/ER (NUCLEOTIDE-RHAMNOSE SYNTHASE/EPIMERASE-REDUCTASE); UDP-4-keto-6-deoxy-glucose-3,5-epimerase/ UDP-4-keto-rhamnose-4-keto-reductase/ dTDP-4-dehydrorhamnose 3,5-epimerase/ dTDP-4-dehydrorhamnose reductase | chr1:23342393-23344113 FORWARD
MD03G1288200	103239	896.103	95017	824.737	91229	791.857	292929	2542.59	285856	2481.2	287263	2493.41	1.48029	8.73502e-09	cell wall.precursor synthesis.UXS	Symbols: UXS2, ATUXS2, AUD1 | AUD1; UDP-glucuronate decarboxylase/ catalytic/ dTDP-glucose 4,6-dehydratase | chr3:23232386-23235567 FORWARD
MD11G1020300	315	4.19883	323	4.30547	306	4.07886	934	12.4499	840	11.1969	832	11.0902	1.54228	1.22363e-75	cell.cell death.plants	Symbols: ACD11 | ACD11 (ACCELERATED CELL DEATH 11); sphingosine transmembrane transporter | chr2:14630307-14632061 FORWARD
MD02G1119100	64	0.710872	56	0.622013	65	0.721979	1213	13.4732	1086	12.0626	1282	14.2397	4.30125	3.23653e-06	cell.cycle	Symbols: CYCB2;3 | CYCB2;3 (Cyclin B2;3); cyclin-dependent protein kinase regulator | chr1:7134790-7137781 REVERSE
MD07G1247000	209	3.54501	203	3.44324	232	3.93513	1214	20.5916	1233	20.9139	1164	19.7435	2.52013	4.13537e-12	cell.cycle	Symbols: CYCP4;1 | CYCP4;1 (cyclin p4;1); cyclin-dependent protein kinase | chr2:18441989-18443399 REVERSE
MD04G1205400	16	0.307968	18	0.346464	17	0.327216	67	1.28962	78	1.50135	74	1.42435	2.16014	8.13161e-13	cell.cycle	Symbols: ATN, ATTAN | ATN (TANGLED) | chr3:1518882-1521494 REVERSE
MD10G1139200	161	1.98088	158	1.94397	151	1.85784	619	7.61593	591	7.27143	612	7.52981	1.82467	3.46797e-07	cell.cycle	Symbols: CYCB2;3 | CYCB2;3 (Cyclin B2;3); cyclin-dependent protein kinase regulator | chr1:7134790-7137781 REVERSE
MD05G1327100	332	6.31214	351	6.67338	322	6.12202	1223	23.2523	1136	21.5982	1163	22.1115	1.76446	1.02808e-30	cell.cycle	Symbols: CYCD6;1 | CYCD6;1 (Cyclin D6;1); cyclin-dependent protein kinase | chr4:1432375-1433691 REVERSE
MD05G1236200	309	2.28138	318	2.34783	300	2.21493	970	7.16161	944	6.96965	1063	7.84824	1.59811	3.32027e-08	cell.cycle	Symbols: CYCB3;1 | CYCB3;1 (cyclin b3;1); cyclin-dependent protein kinase | chr1:5582387-5584457 REVERSE
MD12G1062400	171	2.24698	192	2.52292	173	2.27326	544	7.14828	571	7.50307	538	7.06944	1.65663	1.03765e-07	cell.cycle	Symbols: UVI4, PYM | UVI4 (UV-B-INSENSITIVE 4) | chr2:17601955-17603633 REVERSE
MD09G1098400	521	8.15348	494	7.73094	530	8.29433	1575	24.6482	1630	25.509	1627	25.462	1.49102	5.6461e-10	cell.cycle	Symbols: CYCD6;1 | CYCD6;1 (Cyclin D6;1); cyclin-dependent protein kinase | chr4:1432375-1433691 REVERSE
MD17G1198500	535	1.65821	526	1.63032	562	1.7419	1402	4.34545	1504	4.6616	1442	4.46943	1.53564	8.78048e-09	cell.cycle	Symbols: CYCA2;4 | CYCA2;4 (Cyclin A2;4); cyclin-dependent protein kinase regulator | chr1:30213705-30216861 FORWARD
MD13G1015700	111	2.31677	122	2.54636	107	2.23329	295	6.15719	259	5.40581	303	6.32417	1.26885	3.39026e-10	cell.cycle	Symbols: CYCJ18 | CYCJ18 (CYCLIN J18) | chr2:410327-415330 FORWARD
MD03G1022800	103	1.37248	102	1.35915	100	1.3325	258	3.43786	259	3.45119	253	3.37124	1.23938	1.58995e-07	cell.cycle	Symbols: CYC1BAT, CYCB1;2 | CYC1BAT; cyclin-dependent protein kinase regulator | chr5:1859279-1861649 REVERSE
MD15G1381900	602	7.77884	720	9.30359	651	8.412	1481	19.137	1749	22.6	1702	21.9927	1.26721	2.49209e-06	cell.cycle	Symbols: CYCD2;1, ATCYCD2;1 | CYCD2;1 (Cyclin D2;1); cyclin-dependent protein kinase regulator/ protein binding | chr2:9553803-9556141 REVERSE
MD12G1077200	1150	1.90909	1197	1.98711	1184	1.96553	2593	4.30458	2877	4.77604	3023	5.01841	1.21275	6.91395e-14	cell.cycle	cyclin-related | chr2:17450109-17457087 REVERSE
MD16G1034700	110	1.02095	120	1.11376	108	1.00239	211	1.95837	213	1.97693	214	1.98621	1.01271	3.51537e-52	cell.cycle	Symbols: ORC4, ATORC4 | ORC4 (ORIGIN RECOGNITION COMPLEX SUBUNIT 4); protein binding | chr2:85401-88186 FORWARD
MD11G1277600	45	0.347567	44	0.339843	41	0.316672	115	0.888226	102	0.787818	117	0.903673	1.33083	5.19076e-06	cell.cycle.peptidylprolyl isomerase	peptidyl-prolyl cis-trans isomerase cyclophilin-type family protein | chr3:23412023-23415659 FORWARD
MD02G1167800	3140	35.4757	3037	34.312	2853	32.2332	7084	80.035	7285	82.3059	8287	93.6265	1.2567	1.59758e-30	cell.cycle.peptidylprolyl isomerase	Symbols: SQN, CYP40 | SQN (SQUINT); peptidyl-prolyl cis-trans isomerase | chr2:6877774-6880898 REVERSE
MD05G1116600	9	0.380394	8	0.338128	9	0.380394	16	0.676257	18	0.760789	18	0.760789	1.03515	1.67741e-15	cell.cycle.peptidylprolyl isomerase	Symbols: ROC3 | ROC3; peptidyl-prolyl cis-trans isomerase | chr2:7200807-7201574 FORWARD
MD05G1172300	31	0.671191	30	0.64954	29	0.627889	140	3.03119	143	3.09614	134	2.90128	2.2986	0.000535863	cell.division	Symbols: CDC45 | CDC45 (cell division cycle 45) | chr3:9143999-9146209 FORWARD
MD16G1109600	33	0.658347	32	0.638397	34	0.678297	149	2.97254	162	3.23189	160	3.19199	2.18626	2.20526e-11	cell.division	mitotic spindle checkpoint protein, putative (MAD2) | chr3:9503056-9504670 FORWARD
MD12G1195200	159	3.41402	164	3.52138	160	3.43549	681	14.6223	656	14.0855	740	15.8891	1.99432	3.74148e-06	cell.division	Symbols: CDKB1;2 | CDKB1;2 (cyclin-dependent kinase B1;2); cyclin binding / kinase/ protein serine/threonine kinase | chr2:16152532-16154086 FORWARD
MD04G1165800	1554	17.7795	1465	16.7612	1586	18.1456	4255	48.6818	4195	47.9954	4754	54.3909	1.50356	7.44818e-15	cell.division	Symbols: SYN1, ATREC8, REC8 | SYN1 (SYNAPTIC 1) | chr5:1624206-1629234 FORWARD
MD16G1066300	95	1.28528	95	1.28528	97	1.31234	269	3.63937	289	3.90995	250	3.38231	1.51754	1.75439e-35	cell.division	transducin family protein / WD-40 repeat family protein | chr1:26086961-26089020 FORWARD
MD04G1021900	294	4.14358	315	4.43954	302	4.25633	838	11.8106	776	10.9368	800	11.275	1.34661	5.95536e-15	cell.division	Symbols: CDC20.1 | CDC20.1; signal transducer | chr4:16044352-16046792 REVERSE
MD16G1200300	155	1.88497	165	2.00658	165	2.00658	400	4.86443	371	4.51176	386	4.69418	1.23546	4.18592e-88	cell.division	Symbols: ATDMC1, DMC1, ARLIM15 | DMC1 (DISRUPTION OF MEIOTIC CONTROL 1); ATP binding / DNA binding / DNA-dependent ATPase/ damaged DNA binding / nucleoside-triphosphatase/ nucleotide binding / protein binding | chr3:8097687-8100820 REVERSE
MD15G1077100	524	9.37948	525	9.39738	530	9.48688	1314	23.5203	1365	24.4332	1302	23.3055	1.21812	4.93904e-09	cell.division	Symbols: CYCD3;1, CYCD3 | CYCD3;1 (CYCLIN D3;1); cyclin-dependent protein kinase regulator/ protein binding | chr4:16357639-16359555 FORWARD
MD12G1035600	3268	29.6652	2774	25.1809	2946	26.7422	6975	63.3154	6499	58.9945	6519	59.176	1.0804	1.17738e-26	cell.division	Symbols: FTSZ2-2 | FTSZ2-2; GTP binding / GTPase/ structural molecule | chr3:19549661-19553014 REVERSE
MD15G1115900	20051	161.182	20622	165.772	19652	157.974	42794	344.004	44477	357.533	39957	321.198	1.12119	4.0576e-14	cell.division	Symbols: CYCA2;1 | CYCA2;1 (cyclin a2;1); cyclin-dependent protein kinase regulator | chr5:8815230-8817566 FORWARD
MD14G1224200	997	3.39225	1007	3.42628	1023	3.48072	2193	7.4616	2127	7.23703	1872	6.36941	1.06308	3.32043e-12	cell.division	Symbols: SCD1 | SCD1 (STOMATAL CYTOKINESIS-DEFECTIVE 1); protein binding | chr1:18139234-18148981 REVERSE
MD06G1182000	110	1.34361	102	1.24589	123	1.5024	213	2.60171	240	2.93151	226	2.7605	1.03557	1.45698e-09	cell.division	Symbols: APC8, CDC23 | APC8 (ANAPHASE-PROMOTING COMPLEX SUBUNIT 8); binding | chr3:17779653-17782645 REVERSE
MD15G1232200	24	0.328246	21	0.287216	21	0.287216	376	5.14253	362	4.95105	409	5.59387	4.07575	1.16942e-07	cell.organisation	ankyrin repeat family protein | chr4:1553092-1556571 FORWARD
MD04G1021000	26	0.346927	24	0.32024	23	0.306897	329	4.38996	373	4.97707	364	4.85698	3.76644	2.68699e-163	cell.organisation	protein binding | chr4:1549345-1552784 REVERSE
MD02G1193600	11	0.378113	11	0.378113	10	0.343739	127	4.36548	130	4.46861	118	4.05612	3.60313	4.31725e-06	cell.organisation	ankyrin repeat family protein | chr1:914222-916222 REVERSE
MD17G1122700	318	6.95882	338	7.39649	336	7.35272	2556	55.9332	2853	62.4325	2739	59.9378	3.07538	2.45036e-20	cell.organisation	ankyrin repeat family protein | chr3:6424135-6426471 REVERSE
MD07G1027800	12	0.331279	11	0.303673	12	0.331279	101	2.78827	97	2.67784	90	2.48459	2.95772	1.59544e-08	cell.organisation	transducin family protein / WD-40 repeat family protein | chr3:19271624-19273064 FORWARD
MD00G1011900	189	1.10328	179	1.04491	163	0.951507	1391	8.11991	1200	7.00496	1406	8.20748	2.91661	1.79498e-88	cell.organisation	ankyrin repeat family protein | chr3:6424135-6426471 REVERSE
MD12G1219400	47	0.29247	47	0.29247	50	0.311138	297	1.84816	303	1.8855	295	1.83572	2.70583	2.61779e-15	cell.organisation	ATP binding / microtubule motor | chr5:9727634-9731323 REVERSE
MD07G1035400	53	0.634603	53	0.634603	49	0.586708	342	4.09499	337	4.03512	340	4.07104	2.61793	7.60111e-83	cell.organisation	Symbols: ANNAT4 | ANNAT4 (ANNEXIN ARABIDOPSIS 4); calcium ion binding / calcium-dependent phospholipid binding | chr2:16196265-16198491 REVERSE
MD05G1336300	140	1.05387	133	1.00117	136	1.02376	811	6.1049	819	6.16512	749	5.63818	2.47667	0.000139895	cell.organisation	Symbols: ATK1, KATA, KATAP | ATK1 (ARABIDOPSIS THALIANA KINESIN 1); microtubule motor/ minus-end-directed microtubule motor | chr4:11329363-11334135 REVERSE
MD09G1133800	84	0.609749	90	0.653303	83	0.602491	486	3.52784	430	3.12134	477	3.46251	2.24657	6.52033e-63	cell.organisation	ankyrin repeat family protein | chr3:6424135-6426471 REVERSE
MD07G1043200	74	0.586481	79	0.626108	77	0.610258	378	2.99581	387	3.06714	344	2.72635	2.28382	3.98082e-09	cell.organisation	Symbols: MAP65-5 | MAP65-5 (MICROTUBULE-ASSOCIATED PROTEIN 65-5); microtubule binding | chr2:16188047-16192266 FORWARD
MD17G1187000	1377	26.9723	1604	31.4187	1621	31.7517	6047	118.447	6414	125.636	5964	116.821	2.19669	8.78342e-57	cell.organisation	ankyrin repeat family protein | chr1:3390322-3392571 REVERSE
MD09G1059700	215	3.99385	222	4.12388	224	4.16103	975	18.1116	913	16.9599	944	17.5358	2.07789	2.68237e-36	cell.organisation	ankyrin repeat family protein | chr3:6424135-6426471 REVERSE
MD10G1197400	355	2.8326	330	2.63312	327	2.60918	1495	11.9288	1477	11.7852	1428	11.3942	2.05267	2.22506e-18	cell.organisation	kinesin motor protein-related | chr1:27192902-27198314 FORWARD
MD12G1209400	157	1.17207	174	1.29898	162	1.2094	732	5.46468	715	5.33776	698	5.21085	2.00329	2.67189e-13	cell.organisation	ATP binding / microtubule motor | chr2:19492995-19498160 FORWARD
MD15G1385300	1888	7.19178	1720	6.55184	1898	7.22988	6691	25.4874	7078	26.9616	7185	27.3692	1.93195	1.08031e-67	cell.organisation	chromosome-associated kinesin, putative | chr5:24515398-24522511 REVERSE
MD04G1119500	110	0.652616	101	0.59922	100	0.593287	434	2.57487	404	2.39688	368	2.1833	1.84642	2.77047e-12	cell.organisation	kinesin motor protein-related | chr2:15700331-15705346 FORWARD
MD03G1258700	1234	2.44549	1103	2.18588	1098	2.17597	3845	7.61987	4237	8.39672	4318	8.55724	1.87617	4.81545e-30	cell.organisation	ankyrin repeat family protein | chr3:6424135-6426471 REVERSE
MD15G1182100	1510	25.7246	1587	27.0364	1429	24.3447	5209	88.7415	5503	93.7501	5398	91.9613	1.84936	0	cell.organisation	Symbols: ABIL1 | ABIL1 (Abi-1-like 1) | chr2:18981918-18984292 FORWARD
MD08G1202900	1085	6.56655	1060	6.41525	1043	6.31236	3322	20.1051	3609	21.8421	3544	21.4487	1.86729	1.0155e-65	cell.organisation	kinesin motor protein-related | chr2:9599550-9604775 FORWARD
MD14G1229400	518	4.05653	537	4.20533	468	3.66498	1858	14.5503	1850	14.4876	1852	14.5033	1.76824	6.69644e-217	cell.organisation	Symbols: HIK, ATNACK1, NACK1 | HIK (HINKEL); ATP binding / microtubule motor | chr1:6319650-6323820 REVERSE
MD05G1353500	619	4.98414	590	4.75064	598	4.81505	2302	18.5355	2215	17.835	2131	17.1587	1.78132	2.49625e-05	cell.organisation	ankyrin repeat family protein | chr3:6424135-6426471 REVERSE
MD06G1169900	314	0.940728	329	0.985668	340	1.01862	1043	3.12478	1168	3.49927	1119	3.35247	1.84288	1.02267e-12	cell.organisation	Symbols: ATFIP37, FIP37 | ATFIP37 (ARABIDOPSIS THALIANA FKBP12 INTERACTING PROTEIN 37); protein binding | chr3:20056705-20059522 FORWARD
MD02G1090900	75	1.26771	71	1.20009	78	1.31841	251	4.24259	272	4.59754	258	4.36091	1.75034	4.84044e-37	cell.organisation	ankyrin repeat family protein | chr3:6424135-6426471 REVERSE
MD12G1028000	1059	6.04381	1128	6.4376	1095	6.24927	3474	19.8265	3738	21.3331	3313	18.9076	1.74207	0	cell.organisation	kinesin motor protein-related | chr2:15179723-15185214 REVERSE
MD03G1037300	980	16.769	935	15.999	1011	17.2995	2978	50.9572	3111	53.233	3405	58.2637	1.68852	0.000255444	cell.organisation	kinesin motor protein-related | chr3:16285741-16291048 FORWARD
MD16G1251700	68	0.314739	74	0.34251	64	0.296225	200	0.925703	238	1.10159	226	1.04604	1.66067	1.54174e-96	cell.organisation	myosin heavy chain-related | chr4:15205480-15209601 FORWARD
MD05G1353100	368	4.28735	346	4.03104	385	4.48541	1208	14.0737	1119	13.0368	1212	14.1203	1.65176	2.42726e-05	cell.organisation	ankyrin repeat family protein | chr3:6424135-6426471 REVERSE
MD11G1273400	992	2.91642	1079	3.1722	940	2.76354	3289	9.66946	2766	8.13188	3138	9.22553	1.5896	9.38405e-242	cell.organisation	Symbols: ATARP4, ARP4 | ATARP4; structural constituent of cytoskeleton | chr1:6348107-6351975 FORWARD
MD15G1388700	903	5.61196	891	5.53739	930	5.77976	2495	15.5059	2545	15.8167	2923	18.1659	1.57424	1.5478e-85	cell.organisation	kinesin motor protein-related | chr2:9599550-9604775 FORWARD
MD03G1147100	1877	7.25158	1743	6.73388	1789	6.9116	5348	20.6614	5349	20.6653	5491	21.2139	1.59802	2.75834e-55	cell.organisation	ankyrin repeat family protein | chr3:20021330-20023603 REVERSE
MD04G1104300	1058	9.74285	1107	10.1941	984	9.06141	3257	29.9929	3159	29.0904	3006	27.6815	1.62474	2.76508e-11	cell.organisation	myosin heavy chain-related | chr2:15581386-15585186 REVERSE
MD05G1159000	3885	33.6687	3864	33.4867	3475	30.1155	10504	91.0311	10751	93.1717	10752	93.1804	1.48868	1.99689e-69	cell.organisation	fimbrin-like protein, putative | chr5:19636101-19639488 REVERSE
MD17G1027900	2787	17.0667	2656	16.2645	3064	18.763	8467	51.8492	8270	50.6428	8223	50.355	1.49422	1.30045e-34	cell.organisation	ankyrin repeat family protein | chr3:6424135-6426471 REVERSE
MD04G1237600	46	0.355361	44	0.33991	47	0.363086	139	1.07381	125	0.965655	118	0.911578	1.46533	0	cell.organisation	Symbols: MEE66 | MEE66 (maternal effect embryo arrest 66) | chr2:592359-593602 REVERSE
MD09G1086500	11690	68.5594	11337	66.4891	11793	69.1634	34900	204.681	35092	205.807	30943	181.474	1.45162	5.03003e-114	cell.organisation	ankyrin repeat family protein | chr3:6424135-6426471 REVERSE
MD11G1206000	2412	15.3537	2239	14.2524	2673	17.0151	6270	39.9119	7117	45.3035	6909	43.9795	1.48551	2.22663e-191	cell.organisation	kinesin motor family protein | chr3:7031332-7036499 FORWARD
MD12G1212900	327	3.05104	359	3.34962	337	3.14435	865	8.0708	825	7.69759	974	9.08782	1.4599	9.49352e-110	cell.organisation	F-actin capping protein alpha subunit family protein | chr3:1598547-1601437 FORWARD
MD09G1201100	1358	20.9152	1374	21.1616	1421	21.8855	3557	54.783	3628	55.8765	3543	54.5674	1.3595	3.11698e-216	cell.organisation	Symbols: PRF5 | PRF5 (PROFILIN5); actin binding / actin monomer binding | chr2:8519638-8521192 REVERSE
MD06G1079800	114	2.65152	120	2.79108	111	2.58175	257	5.97756	265	6.16363	298	6.93118	1.33665	5.9288e-115	cell.organisation	Symbols: ADF7 | ADF7 (actin depolymerizing factor 7); actin binding | chr4:13058936-13060107 REVERSE
MD14G1056700	575	8.10393	584	8.23078	649	9.14687	1526	21.5071	1663	23.438	1437	20.2528	1.33243	4.78729e-221	cell.organisation	Symbols: ACT11 | ACT11 (actin-11); structural constituent of cytoskeleton | chr3:3857843-3859798 FORWARD
MD05G1212100	110	2.14707	106	2.069	113	2.20563	276	5.3872	257	5.01634	235	4.58693	1.30049	6.47845e-05	cell.organisation	ankyrin repeat family protein | chr1:914222-916222 REVERSE
MD02G1018500	130	1.0089	141	1.09426	137	1.06322	331	2.5688	328	2.54552	339	2.63089	1.31424	5.78e-210	cell.organisation	Symbols: TIP1 | TIP1 (TIP GROWTH DEFECTIVE 1); S-acyltransferase/ acyl binding | chr5:6876589-6881270 FORWARD
MD12G1076000	306	1.51566	302	1.49585	306	1.51566	693	3.43252	739	3.66037	681	3.37309	1.34851	9.9443e-38	cell.organisation	ATP binding / microtubule motor | chr3:3190208-3195005 FORWARD
MD10G1088400	4108	11.4523	4091	11.4049	4079	11.3715	10471	29.1911	10914	30.4261	9837	27.4236	1.23775	9.64133e-08	cell.organisation	Symbols: POK2 | POK2 (PHRAGMOPLAST ORIENTING KINESIN 2); ATP binding / microtubule motor | chr3:6578047-6590188 FORWARD
MD16G1166100	73	0.994913	72	0.981284	69	0.940397	157	2.13974	159	2.167	168	2.28966	1.23151	6.18628e-112	cell.organisation	microtubule motor | chr4:9036222-9038062 FORWARD
MD09G1049500	2028	34.7169	1799	30.7967	2015	34.4943	4218	72.207	4469	76.5038	4550	77.8904	1.24662	9.43277e-11	cell.organisation	Symbols: TUA2 | TUA2; structural constituent of cytoskeleton | chr1:18517586-18520000 FORWARD
MD07G1241300	392	5.3388	398	5.42052	409	5.57033	871	11.8625	895	12.1894	850	11.5765	1.14927	8.67715e-13	cell.organisation	ankyrin repeat family protein | chr5:20792211-20793841 FORWARD
MD11G1244800	97	3.92063	91	3.67811	83	3.35476	217	8.77089	189	7.63916	191	7.72	1.18654	1.75143e-137	cell.organisation	dynein light chain type 1 family protein | chr1:8242423-8244403 FORWARD
MD02G1047000	1467	13.5833	1312	12.1481	1513	14.0092	3286	30.4258	2830	26.2036	3066	28.3888	1.18803	1.18092e-13	cell.organisation	kinesin motor family protein | chr3:5447343-5451527 FORWARD
MD14G1226600	46	0.31992	46	0.31992	51	0.354694	105	0.730253	104	0.723298	96	0.66766	1.17648	3.88273e-104	cell.organisation	kinesin motor protein-related | chr1:23589043-23595821 REVERSE
MD06G1219700	626	4.97349	602	4.78281	665	5.28334	1490	11.8379	1405	11.1625	1437	11.4168	1.12297	3.1558e-37	cell.organisation	Symbols: HIK, ATNACK1, NACK1 | HIK (HINKEL); ATP binding / microtubule motor | chr1:6319650-6323820 REVERSE
MD02G1251700	426	8.7089	415	8.48402	451	9.21998	1008	20.607	910	18.6035	885	18.0924	1.11901	0	cell.organisation	Symbols: ATMAP70-1 | ATMAP70-1 (microtubule-associated proteins 70-1); microtubule binding | chr1:25510941-25514500 REVERSE
MD08G1198000	1467	6.18227	1618	6.81861	1629	6.86497	3484	14.6824	3372	14.2104	3627	15.285	1.11254	1.33808e-148	cell.organisation	chromosome-associated kinesin, putative | chr5:24515398-24522511 REVERSE
MD01G1182600	6	0.342225	6	0.342225	6	0.342225	12	0.684449	12	0.684449	11	0.627412	1.02042	5.95348e-37	cell.organisation	Symbols: PEX11B | PEX11B | chr3:17480603-17481792 FORWARD
MD08G1032200	363	7.8726	357	7.74247	329	7.13522	663	14.3789	693	15.0295	721	15.6368	1.03448	3.20021e-29	cell.organisation	Symbols: PEX11A | PEX11A (PEROXIN 11A) | chr1:17569256-17570159 REVERSE
MD12G1213300	3147	38.5485	3292	40.3247	3541	43.3747	7151	87.5947	7019	85.9778	6982	85.5245	1.11088	3.09123e-07	cell.organisation	ankyrin repeat family protein | chr5:20792211-20793841 FORWARD
MD02G1176500	9907	41.3644	10286	42.9468	9523	39.7611	20185	84.2777	19931	83.2172	20839	87.0084	1.05893	3.77358e-07	cell.organisation	Symbols: FRA1 | FRA1 (FRAGILE FIBER 1); microtubule motor | chr5:19366483-19372387 FORWARD
MD12G1132900	627	8.15341	592	7.69828	654	8.50452	1190	15.4746	1170	15.2145	1241	16.1378	1.03718	4.84849e-15	cell.organisation	ankyrin repeat family protein | chr1:2386275-2387986 REVERSE
MD12G1000200	14	0.343088	14	0.343088	14	0.343088	283	6.93528	297	7.27837	274	6.71473	4.34814	1.92436e-07	cell.vesicle transport	Symbols: SYP111, KN, ATSYP111 | SYP111 (SYNTAXIN OF PLANTS 111); SNAP receptor | chr1:2709632-2710912 REVERSE
MD10G1241400	22	0.329936	23	0.344933	21	0.314939	121	1.81465	118	1.76966	126	1.88963	2.50709	2.14529e-07	cell.vesicle transport	coatomer protein epsilon subunit family protein / COPE family protein | chr1:10858298-10860261 REVERSE
MD10G1007700	52	0.30428	56	0.327686	56	0.327686	199	1.16446	233	1.36341	235	1.37511	1.94017	0.00878007	cell.vesicle transport	VHS domain-containing protein / GAT domain-containing protein | chr1:7485636-7488713 REVERSE
MD12G1006500	66	0.617141	77	0.719998	73	0.682596	283	2.64623	292	2.73038	295	2.75843	1.99225	1.12385e-98	cell.vesicle transport	Symbols: SYP131, ATSYP131 | SYP131 (SYNTAXIN OF PLANTS 131); SNAP receptor | chr3:969107-971460 FORWARD
MD15G1259000	447	2.4719	532	2.94194	518	2.86452	1689	9.34012	1589	8.78712	1596	8.82583	1.6707	1.20613e-27	cell.vesicle transport	Symbols: SYP112, ATSYP112 | SYP112 (SYNTAXIN OF PLANTS 112); SNAP receptor | chr2:7942275-7943388 FORWARD
MD12G1041700	60	1.32644	60	1.32644	59	1.30433	163	3.60349	190	4.20038	163	3.60349	1.53943	1.06541e-87	cell.vesicle transport	Symbols: SYP121, AT-SYR1, ATSYP121, SYR1, ATSYR1, PEN1 | SYP121 (SYNTAXIN OF PLANTS 121); SNAP receptor/ protein anchor | chr3:3729305-3731116 REVERSE
MD07G1268100	34	1.19407	39	1.36967	36	1.26431	107	3.75782	99	3.47686	96	3.3715	1.51817	2.96129e-75	cell.vesicle transport	vesicle transport protein-related | chr5:21221643-21222600 REVERSE
MD16G1106000	1154	9.86232	1326	11.3323	1324	11.3152	3635	31.0654	3297	28.1768	3319	28.3648	1.40919	1.26474e-05	cell.vesicle transport	Symbols: ORP1D | ORP1D (OSBP(OXYSTEROL BINDING PROTEIN)-RELATED PROTEIN 1D); oxysterol binding | chr1:4488625-4492581 REVERSE
MD11G1208900	1207	10.4463	1195	10.3424	1124	9.72793	3254	28.1625	2820	24.4064	2979	25.7825	1.33721	5.19495e-151	cell.vesicle transport	Symbols: SYP52, ATSYP52 | SYP52 (SYNTAXIN OF PLANTS 52); SNAP receptor | chr1:29946296-29948565 FORWARD
MD06G1062300	753	3.04512	731	2.95615	733	2.96424	1695	6.85456	1709	6.91117	1812	7.3277	1.18018	2.41303e-15	cell.vesicle transport	Symbols: ORP2A | ORP2A (OSBP(OXYSTEROL BINDING PROTEIN)-RELATED PROTEIN 2A); oxysterol binding / phosphoinositide binding | chr4:11860444-11866364 REVERSE
MD08G1136800	165	2.31958	176	2.47422	175	2.46017	370	5.20149	361	5.07497	346	4.8641	1.08093	5.05648e-58	cell.vesicle transport	Symbols: SAR1, VAMP722, ATVAMP722 | SAR1 (SYNAPTOBREVIN-RELATED PROTEIN 1) | chr2:14043459-14045543 REVERSE
MD13G1200800	1767	21.0665	1920	22.8906	1816	21.6507	3690	43.9929	4336	51.6946	4252	50.6932	1.04933	1.39554e-28	cell.vesicle transport	emp24/gp25L/p24 protein-related | chr3:8087307-8088747 FORWARD
MD03G1011800	16	0.633517	15	0.593922	17	0.673112	248	9.81951	270	10.6906	254	10.0571	4.13665	3.05449e-42	development.late embryogenesis abundant	late embryogenesis abundant protein, putative / LEA protein, putative | chr1:19619745-19620844 FORWARD
MD11G1308400	11	0.33991	11	0.33991	11	0.33991	78	2.41027	73	2.25577	83	2.56478	2.89195	2.94781e-27	development.late embryogenesis abundant	Symbols: SAG21, AtLEA5 | SAG21 (SENESCENCE-ASSOCIATED GENE 21) | chr4:1046204-1046997 REVERSE
MD03G1262400	10	0.318642	10	0.318642	10	0.318642	79	2.51727	74	2.35795	79	2.51727	2.89011	0	development.late embryogenesis abundant	late embryogenesis abundant protein, putative / LEA protein, putative | chr3:7969681-7970843 REVERSE
MD09G1267600	64	1.29678	62	1.25625	65	1.31704	307	6.22047	333	6.74729	321	6.50414	2.29654	7.44153e-103	development.late embryogenesis abundant	Symbols: ATECP63 | ATECP63 (EMBRYONIC CELL PROTEIN 63) | chr2:15356834-15358612 REVERSE
MD00G1061900	52	1.46046	56	1.5728	55	1.54471	141	3.96008	129	3.62305	143	4.01625	1.3123	5.84759e-10	development.late embryogenesis abundant	Symbols: ATEM1, GEA1, AT3, EM1 | EM1 (LATE EMBRYOGENESIS ABUNDANT 1) | chr3:19214748-19215831 FORWARD
MD01G1072000	6	0.303062	6	0.303062	6	0.303062	14	0.707146	14	0.707146	14	0.707146	1.0803	1.60058e-33	development.late embryogenesis abundant	Symbols: LEA14, LSR3 | LEA14 (LATE EMBRYOGENESIS ABUNDANT 14) | chr1:172146-172948 REVERSE
MD16G1058800	1317	11.184	1347	11.4387	1501	12.7465	3784	32.1338	4185	35.5391	3865	32.8217	1.51548	5.16687e-89	development.squamosa promoter binding like (SPL)	squamosa promoter-binding protein-like 6 (SPL6) | chr1:26005068-26007263 FORWARD
MD12G1060000	36	1.61284	37	1.65764	38	1.70244	105	4.70411	91	4.07689	100	4.4801	1.40796	4.67933e-122	development.squamosa promoter binding like (SPL)	Symbols: SPL15 | SPL15 (SQUAMOSA PROMOTER BINDING PROTEIN-LIKE 15); DNA binding / transcription factor | chr3:21444321-21446035 REVERSE
MD17G1236000	65	1.63521	72	1.81131	61	1.53458	176	4.42764	170	4.2767	160	4.02513	1.32516	1.23081e-57	development.squamosa promoter binding like (SPL)	Symbols: SPL4 | SPL4 (SQUAMOSA PROMOTER BINDING PROTEIN-LIKE 4); DNA binding / transcription factor | chr1:19806419-19807608 FORWARD
MD07G1111500	3055	50.2174	2987	49.0997	2995	49.2312	6993	114.949	7261	119.355	6611	108.67	1.01591	5.43878e-83	development.squamosa promoter binding like (SPL)	Symbols: SPL8 | SPL8 (SQUAMOSA PROMOTER BINDING PROTEIN-LIKE 8); DNA binding | chr1:365209-367340 FORWARD
MD16G1185400	30	0.954361	34	1.08161	29	0.922549	359	11.4205	326	10.3707	334	10.6252	3.52279	0	development.storage proteins	aspartic-type endopeptidase | chr5:6414488-6415907 FORWARD
MD11G1284700	1744	40.9561	1823	42.8113	1685	39.5705	5647	132.614	5750	135.033	5856	137.522	1.60279	4.71292e-20	development.storage proteins	Symbols: PLP9, PLA IIIB | PLP9 (PATATIN-LIKE PROTEIN 9); nutrient reservoir | chr3:23345902-23347564 FORWARD
MD03G1264100	280	6.5557	265	6.2045	269	6.29815	836	19.5734	710	16.6234	744	17.4194	1.51219	3.83661e-12	development.storage proteins	Symbols: PLP9, PLA IIIB | PLP9 (PATATIN-LIKE PROTEIN 9); nutrient reservoir | chr3:23345902-23347564 FORWARD
MD02G1168100	1847	9.83038	1803	9.59619	1757	9.35136	5066	26.963	5640	30.018	5294	28.1765	1.47949	0	development.storage proteins	Symbols: PLP2, PLA IIA, PLA2A | PLA2A (PHOSPHOLIPASE A 2A); lipase/ nutrient reservoir | chr2:11293769-11295806 REVERSE
MD15G1085800	103	1.34029	105	1.36632	108	1.40536	254	3.30519	240	3.12301	221	2.87578	1.318	1.91634e-87	development.storage proteins	Symbols: PLP2, PLA IIA, PLA2A | PLA2A (PHOSPHOLIPASE A 2A); lipase/ nutrient reservoir | chr2:11293769-11295806 REVERSE
MD12G1087400	738	6.04635	835	6.84106	760	6.2266	2040	16.7135	1784	14.6161	1812	14.8455	1.27507	1.10586e-11	development.storage proteins	Symbols: SDP1 | SDP1 (SUGAR-DEPENDENT1); triacylglycerol lipase | chr5:1089342-1093179 FORWARD
MD17G1039600	387	2.89523	412	3.08226	420	3.14211	4862	36.3737	5205	38.9397	5411	40.4809	3.65348	6.67599e-14	development.unspecified	Symbols: SAG101 | SAG101 (SENESCENCE-ASSOCIATED GENE 101); carboxylesterase/ triacylglycerol lipase | chr5:4828641-4830955 FORWARD
MD00G1118800	18	0.341056	18	0.341056	18	0.341056	182	3.44846	196	3.71372	174	3.29688	3.37366	6.69189e-55	development.unspecified	nodulin MtN21 family protein | chr3:11956601-11959098 FORWARD
MD00G1023100	23	1.82322	24	1.90249	24	1.90249	245	19.4212	244	19.342	232	18.3907	3.36627	4.01662e-40	development.unspecified	embryo-specific protein-related | chr5:24984236-24985711 REVERSE
MD12G1030200	125	2.65318	131	2.78053	122	2.5895	1055	22.3928	1200	25.4705	1122	23.8149	3.10814	6.41433e-128	development.unspecified	Symbols: anac090 | anac090 (Arabidopsis NAC domain containing protein 90); transcription factor | chr5:7408777-7410102 REVERSE
MD17G1039700	30	0.319867	30	0.319867	32	0.341191	231	2.46297	228	2.43099	229	2.44165	3.02982	3.32162e-10	development.unspecified	Symbols: SAG101 | SAG101 (SENESCENCE-ASSOCIATED GENE 101); carboxylesterase/ triacylglycerol lipase | chr5:4828641-4830955 FORWARD
MD12G1183300	66	0.343187	59	0.306788	61	0.317188	492	2.5583	544	2.82869	548	2.84949	3.03676	0	development.unspecified	Symbols: ANAC020 | ANAC020 (Arabidopsis NAC domain containing protein 20); transcription factor | chr1:20279567-20280952 REVERSE
MD10G1013100	49	0.709386	45	0.651477	53	0.767295	334	4.83541	394	5.70404	344	4.98018	2.85163	1.94863e-15	development.unspecified	nodulin MtN3 family protein | chr1:7511850-7513361 REVERSE
MD09G1006400	239	5.25077	285	6.26137	236	5.18486	1822	40.0289	1663	36.5357	1919	42.1599	2.75937	0	development.unspecified	Symbols: ANAC083 | ANAC083 (ARABIDOPSIS NAC DOMAIN CONTAINING PROTEIN 83); transcription factor | chr5:4196572-4197848 FORWARD
MD13G1252700	364	3.84726	372	3.93181	356	3.7627	2304	24.3519	2088	22.0689	2178	23.0201	2.67159	9.28568e-15	development.unspecified	Symbols: AIL5, CHO1 | AIL5 (AINTEGUMENTA-LIKE 5); DNA binding / transcription factor | chr5:23253459-23256450 REVERSE
MD04G1100400	582	12.1474	515	10.749	570	11.8969	3163	66.0176	3105	64.8071	3134	65.4123	2.66056	0	development.unspecified	Symbols: anac025 | anac025 (Arabidopsis NAC domain containing protein 25); transcription factor | chr1:22516602-22518287 FORWARD
MD12G1196300	131	1.38572	139	1.47034	126	1.33283	800	8.46242	781	8.26143	725	7.66907	2.52255	0	development.unspecified	Symbols: SCR, SGR1 | SCR (SCARECROW); protein binding / protein homodimerization/ sequence-specific DNA binding / transcription factor | chr3:20070158-20072780 FORWARD
MD05G1130500	685	16.5467	629	15.194	665	16.0636	3846	92.9031	3400	82.1297	3567	86.1637	2.48455	0	development.unspecified	Symbols: anac036 | anac036 (Arabidopsis NAC domain containing protein 36); transcription factor | chr2:7407123-7408270 FORWARD
MD07G1002500	62	1.2369	70	1.39649	70	1.39649	319	6.36402	318	6.34407	330	6.58347	2.24836	2.11864e-33	development.unspecified	Symbols: HAT14 | HAT14 (HOMEOBOX FROM ARABIDOPSIS THALIANA); DNA binding / transcription factor | chr5:2068065-2070361 REVERSE
MD15G1117100	574	2.67847	557	2.59914	587	2.73913	2345	10.9425	2448	11.4232	2410	11.2458	2.0117	2.56695e-36	development.unspecified	Symbols: LUG, RON2 | LUG (LEUNIG); protein binding / protein heterodimerization/ transcription repressor | chr4:15707510-15713579 FORWARD
MD05G1042100	75	0.862145	86	0.988593	88	1.01158	326	3.74746	326	3.74746	355	4.08082	2.07487	1.57441e-41	development.unspecified	Symbols: VND7, ANAC030 | VND7 (VASCULAR RELATED NAC-DOMAIN PROTEIN 7); transcription activator/ transcription factor/ transcription regulator | chr1:27076140-27077957 FORWARD
MD09G1039700	117	0.649132	125	0.693517	124	0.687969	471	2.61317	458	2.54105	535	2.96825	2.05858	1.11015e-44	development.unspecified	Symbols: SAG101 | SAG101 (SENESCENCE-ASSOCIATED GENE 101); carboxylesterase/ triacylglycerol lipase | chr5:4828641-4830955 FORWARD
MD04G1181500	235	2.7199	238	2.75462	246	2.84721	973	11.2615	901	10.4282	987	11.4236	2.04377	3.93551e-240	development.unspecified	Symbols: SCR, SGR1 | SCR (SCARECROW); protein binding / protein homodimerization/ sequence-specific DNA binding / transcription factor | chr3:20070158-20072780 FORWARD
MD06G1204400	253	2.37256	260	2.43821	242	2.26941	1037	9.72469	999	9.36834	955	8.95572	2.1008	0.000602074	development.unspecified	Symbols: AP1, AGL7 | AP1 (APETALA1); DNA binding / protein binding / protein heterodimerization/ transcription activator/ transcription factor | chr1:25982330-25986313 REVERSE
MD13G1166200	10	0.334849	11	0.368334	11	0.368334	38	1.27243	42	1.40637	38	1.27243	1.97024	7.95172e-154	development.unspecified	senescence-associated protein-related | chr5:19908626-19909399 REVERSE
MD02G1265300	95	0.707853	97	0.722755	80	0.596087	338	2.51847	341	2.54082	325	2.4216	1.88981	3.41281e-78	development.unspecified	Symbols: WRI1, WRI, ASML1 | WRI1 (WRINKLED 1); DNA binding / transcription factor | chr3:20114684-20118627 FORWARD
MD17G1069600	77	1.24206	79	1.27432	74	1.19366	285	4.59722	324	5.22632	315	5.08114	1.8916	5.74804e-27	development.unspecified	Symbols: COL2 | COL2 (constans-like 2); transcription factor/ zinc ion binding | chr3:487236-488693 REVERSE
MD07G1054100	512	4.06694	497	3.9478	510	4.05106	2092	16.6173	1903	15.116	2098	16.6649	1.7798	3.0159e-108	development.unspecified	Symbols: WRI1, WRI, ASML1 | WRI1 (WRINKLED 1); DNA binding / transcription factor | chr3:20114684-20118627 FORWARD
MD15G1066300	157	7.74876	141	6.95907	152	7.50198	473	23.345	540	26.6518	502	24.7763	1.82984	2.27908e-16	development.unspecified	Symbols: ATPSK4, ATPSK3 (FORMER SYMBOL) | ATPSK4 (PHYTOSULFOKINE 4 PRECURSOR); growth factor | chr3:18465679-18466376 FORWARD
MD10G1217500	889	8.03794	812	7.34174	889	8.03794	2987	27.0071	2697	24.3851	3136	28.3543	1.77475	0.00193173	development.unspecified	Symbols: ANAC020 | ANAC020 (Arabidopsis NAC domain containing protein 20); transcription factor | chr1:20279567-20280952 REVERSE
MD02G1301400	238	2.08963	240	2.10719	222	1.94915	788	6.9186	806	7.07664	719	6.31278	1.7653	8.74788e-34	development.unspecified	Symbols: AGL15 | AGL15 (AGAMOUS-LIKE 15); DNA binding / transcription factor | chr5:4449014-4450843 REVERSE
MD15G1062900	2134	41.9696	2253	44.3099	2148	42.2449	6171	121.366	6928	136.254	6973	137.139	1.78133	4.87843e-06	development.unspecified	Symbols: HAT22 | HAT22; transcription factor | chr4:17768042-17769606 FORWARD
MD10G1133400	3646	85.0569	3561	83.0739	3101	72.3427	10479	244.463	11370	265.249	11052	257.83	1.67517	0.00153962	development.unspecified	Symbols: anac036 | anac036 (Arabidopsis NAC domain containing protein 36); transcription factor | chr2:7407123-7408270 FORWARD
MD00G1023000	1572	46.5754	1621	48.0272	1542	45.6866	5287	156.644	4631	137.208	4702	139.312	1.62497	1.58248e-114	development.unspecified	embryo-specific protein-related | chr5:24984236-24985711 REVERSE
MD01G1093800	92	3.1652	91	3.13079	92	3.1652	338	11.6287	308	10.5965	331	11.3878	1.60975	1.41245e-130	development.unspecified	Symbols: ANAC014 | no apical meristem (NAM) family protein | chr1:11975342-11978521 REVERSE
MD15G1351800	439	3.15366	392	2.81603	416	2.98844	1304	9.3676	1345	9.66213	1356	9.74115	1.64576	2.42292e-05	development.unspecified	nodulin MtN21 family protein | chr4:5244891-5248342 FORWARD
MD09G1039000	1300	11.8367	1186	10.7987	1208	10.999	3840	34.9637	3875	35.2824	3809	34.6814	1.61062	2.17947e-37	development.unspecified	Symbols: SAG101 | SAG101 (SENESCENCE-ASSOCIATED GENE 101); carboxylesterase/ triacylglycerol lipase | chr5:4828641-4830955 FORWARD
MD02G1290000	275	2.56094	298	2.77513	279	2.59819	812	7.56176	821	7.64557	916	8.53026	1.55554	1.88447e-16	development.unspecified	seven in absentia (SINA) family protein | chr3:22871791-22873786 REVERSE
MD15G1009100	357	7.07849	318	6.30521	336	6.66211	913	18.1027	1020	20.2243	989	19.6096	1.55529	0.000222817	development.unspecified	family II extracellular lipase 1 (EXL1) | chr1:28490449-28492464 FORWARD
MD06G1031700	1547	19.1306	1426	17.6343	1598	19.7613	4635	57.3177	4679	57.8618	4344	53.7191	1.49796	8.4799e-07	development.unspecified	Symbols: anac071 | anac071 (Arabidopsis NAC domain containing protein 71); transcription factor | chr4:9978850-9980038 REVERSE
MD03G1188800	349	4.86228	367	5.11305	387	5.39169	1050	14.6286	1167	16.2587	1113	15.5063	1.53679	1.70655e-63	development.unspecified	Symbols: SCL5 | SCL5; transcription factor | chr1:18737132-18739547 REVERSE
MD15G1103400	171	2.33301	168	2.29208	175	2.38758	502	6.84894	490	6.68522	431	5.88027	1.46678	8.33759e-285	development.unspecified	Symbols: LUG, RON2 | LUG (LEUNIG); protein binding / protein heterodimerization/ transcription repressor | chr4:15707510-15713579 FORWARD
MD16G1048200	10	2.53873	11	2.7926	11	2.7926	28	7.10843	27	6.85456	31	7.87005	1.39901	0	development.unspecified	Symbols: RTFL17, DVL4 | RTFL17 (ROTUNDIFOLIA LIKE 17) | chr1:4525486-4526064 REVERSE
MD09G1036900	19057	213.075	22258	248.865	18754	209.687	60353	674.802	52304	584.807	55391	619.322	1.41637	1.34533e-282	development.unspecified	nodulin MtN21 family protein | chr3:10442814-10445398 FORWARD
MD05G1119300	1472	10.2027	1431	9.91856	1586	10.9929	4171	28.9101	3719	25.7772	4065	28.1754	1.40002	8.39408e-266	development.unspecified	nodulin family protein | chr4:16642316-16644818 REVERSE
MD00G1021800	58	0.944201	60	0.97676	61	0.993039	174	2.8326	172	2.80005	162	2.63725	1.42632	2.51429e-32	development.unspecified	Symbols: TPR1 | TPR1 (TOPLESS-RELATED 1) | chr1:30260903-30267038 REVERSE
MD15G1100100	17	0.301242	17	0.301242	17	0.301242	43	0.761965	45	0.797405	45	0.797405	1.34821	0	development.unspecified	Symbols: ANAC038 | ANAC038 (ARABIDOPSIS NAC DOMAIN CONTAINING PROTEIN 38); transcription factor | chr2:10383517-10386625 REVERSE
MD17G1141300	76	0.336184	74	0.327337	78	0.345031	171	0.756413	207	0.915658	189	0.836036	1.29447	4.61797e-79	development.unspecified	Symbols: SHP1, AGL1 | SHP1 (SHATTERPROOF 1); DNA binding / protein binding / transcription factor | chr3:21738460-21741907 FORWARD
MD11G1270800	1279	13.2162	1473	15.2208	1450	14.9831	3232	33.3969	3656	37.7782	3128	32.3222	1.34975	5.80036e-08	development.unspecified	nodulin MtN3 family protein | chr3:4957334-4959704 REVERSE
MD05G1264100	175	1.30394	199	1.48277	198	1.47531	494	3.68083	501	3.73299	497	3.70319	1.32517	2.55103e-59	development.unspecified	Symbols: emb2279 | emb2279 (embryo defective 2279) | chr1:10846676-10850517 FORWARD
MD13G1065700	86	2.14132	99	2.465	102	2.5397	232	5.77658	219	5.45289	234	5.82637	1.36809	9.58498e-264	development.unspecified	nodulin-related | chr2:1039205-1040118 REVERSE
MD08G1134900	14681	209.881	14790	211.439	14392	205.749	33657	481.164	31749	453.887	33532	479.377	1.30725	1.62894e-07	development.unspecified	senescence-associated protein-related | chr2:10940147-10942255 REVERSE
MD16G1272800	104	1.67411	104	1.67411	95	1.52923	246	3.95991	249	4.0082	249	4.0082	1.26354	9.75098e-14	development.unspecified	Symbols: TET1, TRN2 | TRN2 (TORNADO 2) | chr5:18950917-18952629 FORWARD
MD07G1117200	97	1.29209	89	1.18552	99	1.31873	256	3.41004	217	2.89054	255	3.39672	1.28702	2.48172e-200	development.unspecified	Symbols: AFO, FIL, YAB1 | AFO (ABNORMAL FLORAL ORGANS); protein binding / transcription factor/ transcription regulator | chr2:18628265-18630712 REVERSE
MD12G1185700	157	5.26621	143	4.79661	166	5.56809	385	12.914	384	12.8804	339	11.371	1.24562	0	development.unspecified	Symbols: ATOFP2, OFP2 | OFP2 (OVATE FAMILY PROTEIN 2) | chr2:12956561-12957554 FORWARD
MD15G1247800	251	1.9593	268	2.092	256	1.99833	553	4.3167	631	4.92557	604	4.7148	1.27849	6.16206e-95	development.unspecified	Symbols: VND1, ANAC037 | VND1 (VASCULAR RELATED NAC-DOMAIN PROTEIN 1); transcription factor | chr2:7848399-7850303 REVERSE
MD15G1207100	302	2.14372	360	2.55543	301	2.13662	863	6.12593	838	5.94847	757	5.3735	1.23073	6.00027e-31	development.unspecified	Symbols: FVE, ACG1, MSI4, NFC4, NFC04, ATMSI4 | FVE; metal ion binding | chr2:8455936-8459525 FORWARD
MD11G1195600	740	11.6891	753	11.8944	652	10.299	1576	24.8946	1773	28.0064	1496	23.6309	1.22918	3.09558e-137	development.unspecified	Symbols: VND4, EMB2749, ANAC007 | ANAC007 (ARABIDOPSIS NAC 007); transcription factor | chr1:4162832-4164487 REVERSE
MD08G1022400	18744	200.513	17802	190.436	19656	210.269	45459	486.296	47802	511.36	40516	433.418	1.20956	8.6192e-240	development.unspecified	nodulin MtN21 family protein | chr1:28337785-28340241 REVERSE
MD06G1109400	688	5.46384	749	5.94828	816	6.48037	1638	13.0084	1840	14.6126	1736	13.7867	1.23164	9.12676e-207	development.unspecified	seven in absentia (SINA) family protein | chr3:22871791-22873786 REVERSE
MD09G1036400	1571	29.6077	1491	28.1	1655	31.1908	3659	68.9591	3622	68.2618	3560	67.0933	1.22566	4.82925e-117	development.unspecified	nodulin-related | chr5:16079648-16081735 REVERSE
MD07G1083900	171	1.39833	174	1.42286	152	1.24296	360	2.94385	415	3.39361	363	2.96838	1.22228	4.05319e-78	development.unspecified	Symbols: MSI1, MEE70, ATMSI1 | MSI1 (MULTICOPY SUPRESSOR OF IRA1); protein binding | chr5:23556012-23558245 FORWARD
MD15G1436400	83	0.680584	80	0.655985	84	0.688784	193	1.58256	165	1.35297	195	1.59896	1.1379	1.6086e-15	development.unspecified	embryo-abundant protein-related | chr5:3423686-3424720 FORWARD
MD07G1168000	117	2.52898	108	2.33444	117	2.52898	253	5.46864	273	5.90095	270	5.8361	1.22747	1.3325e-17	development.unspecified	nodulin family protein | chr2:16366157-16368275 REVERSE
MD16G1088900	381	5.71831	410	6.15356	375	5.62826	923	13.853	993	14.9036	856	12.8474	1.2047	1.05605e-13	development.unspecified	nodulin MtN21 family protein | chr5:16082125-16084581 REVERSE
MD13G1069100	624	7.41215	666	7.91104	645	7.66159	1633	19.3975	1372	16.2972	1405	16.6892	1.188	1.76859e-193	development.unspecified	exocyst complex subunit Sec15-like family protein | chr3:20981967-20984336 FORWARD
MD11G1314700	580	2.30095	544	2.15814	585	2.32079	1285	5.0978	1467	5.81983	1436	5.69685	1.13807	9.55023e-21	development.unspecified	nucleotide binding | chr2:19448307-19457265 FORWARD
MD03G1222700	7746	159.954	8186	169.04	7731	159.645	19081	394.021	18461	381.218	17674	364.967	1.14672	5.88076e-150	development.unspecified	Symbols: RD26 | RD26 (RESPONSIVE TO DESICCATION 26); transcription activator/ transcription factor | chr4:13707900-13709013 REVERSE
MD15G1301100	2577	30.3785	2459	28.9875	2276	26.8302	5779	68.1247	5414	63.8219	5136	60.5448	1.11927	1.22188e-48	development.unspecified	Symbols: ANT, DRG, CKC, CKC1 | ANT (AINTEGUMENTA); DNA binding / transcription factor | chr4:17739514-17742401 FORWARD
MD14G1150900	34	0.603861	38	0.674904	37	0.657143	76	1.34981	73	1.29653	84	1.49189	1.06945	9.48699e-17	development.unspecified	Symbols: ANAC083 | ANAC083 (ARABIDOPSIS NAC DOMAIN CONTAINING PROTEIN 83); transcription factor | chr5:4196572-4197848 FORWARD
MD07G1030000	3254	46.8297	2994	43.088	3220	46.3404	6257	90.0472	6410	92.2491	6774	97.4876	1.06685	2.11375e-07	development.unspecified	Symbols: SCL3, SCL-3 | SCL3; transcription factor | chr1:18677926-18680117 REVERSE
MD00G1157200	4911	79.8474	5210	84.7088	5376	87.4078	10719	174.279	12414	201.838	12711	206.667	1.11214	9.11486e-124	development.unspecified	nodulin MtN21 family protein | chr1:7682584-7685662 REVERSE
MD09G1147500	1454	13.3232	1460	13.3782	1475	13.5156	3376	30.9347	3684	33.757	3361	30.7973	1.09716	8.8297e-18	development.unspecified	Symbols: anac042 | anac042 (Arabidopsis NAC domain containing protein 42); transcription factor | chr2:17880615-17882636 REVERSE
MD03G1273100	720	5.26281	814	5.9499	852	6.22766	1662	12.1483	1527	11.1616	1783	13.0328	1.10193	1.37098e-42	development.unspecified	transducin family protein / WD-40 repeat family protein | chr4:1331399-1335297 REVERSE
MD05G1185500	1033	3.59344	886	3.08207	994	3.45777	2106	7.32602	2056	7.15208	1786	6.21285	1.14807	1.95744e-173	development.unspecified	transducin family protein / WD-40 repeat family protein | chr5:17672669-17675845 FORWARD
MD15G1435600	3954	31.3755	3947	31.32	3659	29.0347	8530	67.6867	7774	61.6878	8069	64.0286	1.01557	5.4314e-208	development.unspecified	Symbols: BAM3 | BAM3 (BARELY ANY MERISTEM 3); ATP binding / protein binding / protein kinase/ protein serine/threonine kinase | chr4:10949661-10953083 FORWARD
MD02G1050600	36	0.634163	40	0.704626	38	0.669394	84	1.47971	82	1.44448	72	1.26833	1.00486	1.71426e-30	development.unspecified	Symbols: FEY, FEY3 | FEY (FOREVER YOUNG); binding / catalytic/ oxidoreductase | chr4:13844065-13846746 FORWARD
MD02G1127900	348	6.89301	314	6.21955	319	6.31859	702	13.9049	715	14.1624	687	13.6077	1.0164	0	development.unspecified	male sterility MS5, putative | chr3:19037140-19038951 FORWARD
MD15G1009500	3411	54.6583	3200	51.2772	3289	52.7034	6288	100.76	6234	99.8944	6276	100.567	0.999348	8.15909e-17	development.unspecified	family II extracellular lipase 3 (EXL3) | chr1:28499060-28501138 FORWARD
MD16G1213200	353	2.16439	308	1.88847	347	2.1276	1252	7.67653	1118	6.85492	1080	6.62192	1.76426	1.86368e-291	DNA.repair	SNF2 domain-containing protein / helicase domain-containing protein / RING finger domain-containing protein | chr5:17489327-17494830 FORWARD
MD07G1006700	1700	58.1782	1666	57.0146	1804	61.7373	6428	219.982	6501	222.48	6449	220.701	1.77943	7.45732e-05	DNA.repair	Symbols: DRT100 | DRT100 (DNA-DAMAGE REPAIR/TOLERATION 100); nucleotide binding / protein binding | chr3:4006399-4007807 REVERSE
MD05G1240400	2521	34.4796	2740	37.4748	2712	37.0918	7082	96.86	7150	97.7901	7430	101.62	1.4666	9.38532e-142	DNA.repair	methyladenine glycosylase family protein | chr3:4040324-4041982 REVERSE
MD01G1209200	302	10.1299	298	9.99574	291	9.76094	704	23.6141	738	24.7545	826	27.7063	1.31447	1.35381e-12	DNA.repair	heavy-metal-associated domain-containing protein | chr1:180120-182358 REVERSE
MD02G1315200	468	14.2575	528	16.0854	538	16.39	1232	37.5325	1246	37.959	1145	34.8821	1.26273	3.54242e-81	DNA.repair	Symbols: DRT100 | DRT100 (DNA-DAMAGE REPAIR/TOLERATION 100); nucleotide binding / protein binding | chr3:4006399-4007807 REVERSE
MD02G1011900	42	0.336022	37	0.296019	40	0.320021	233	1.86412	234	1.87212	267	2.13614	2.65875	1.18119e-20	DNA.synthesis/chromatin structure	Symbols: MCM5 | minichromosome maintenance family protein / MCM family protein | chr2:3523163-3527450 REVERSE
MD06G1234000	56	1.03089	49	0.902029	51	0.938847	316	5.81717	290	5.33854	324	5.96444	2.50311	0	DNA.synthesis/chromatin structure	endonuclease/exonuclease/phosphatase family protein | chr2:405918-409014 FORWARD
MD04G1147000	106	1.32134	110	1.3712	113	1.4086	638	7.95299	615	7.66628	589	7.34218	2.39521	1.15817e-13	DNA.synthesis/chromatin structure	DNA topoisomerase II family protein | chr5:1110446-1114867 REVERSE
MD09G1057800	336	3.53209	299	3.14314	299	3.14314	1739	18.2807	1668	17.5343	1543	16.2203	2.4337	1.48609e-267	DNA.synthesis/chromatin structure	tRNA-splicing endonuclease positive effector-related | chr1:24477043-24480728 REVERSE
MD12G1002500	73	0.676892	70	0.649075	74	0.686165	249	2.30885	280	2.5963	270	2.50357	1.99725	9.94964e-34	DNA.synthesis/chromatin structure	HNH endonuclease domain-containing protein | chr2:10153797-10155647 REVERSE
MD17G1268900	452	2.43912	443	2.39056	387	2.08836	1665	8.98482	1723	9.29781	1542	8.32108	1.91785	1.24305e-251	DNA.synthesis/chromatin structure	Symbols: EMB2656 | EMB2656 (EMBRYO DEFECTIVE 2656); binding | chr5:14947330-14952765 FORWARD
MD16G1122200	27	0.320326	28	0.33219	25	0.296598	89	1.05589	96	1.13894	91	1.07962	1.7398	0	DNA.synthesis/chromatin structure	DNA primase, large subunit family | chr1:25205392-25208972 REVERSE
MD03G1261100	37	0.291812	40	0.315472	44	0.347019	125	0.98585	127	1.00162	126	0.993737	1.66829	1.39375e-119	DNA.synthesis/chromatin structure	endonuclease/exonuclease/phosphatase family protein | chr2:13624792-13629146 FORWARD
MD12G1064400	48	0.317676	47	0.311058	55	0.364004	140	0.926555	150	0.992737	146	0.966264	1.55629	0	DNA.synthesis/chromatin structure	nucleolar protein gar2-related | chr2:17627962-17630797 FORWARD
MD01G1182300	285	1.60879	295	1.66524	283	1.5975	854	4.82074	945	5.33442	916	5.17072	1.55876	7.23334e-12	DNA.synthesis/chromatin structure	Symbols: SMC2, TTN3, ATCAP-E1, ATSMC4 | SMC2 (STRUCTURAL MAINTENANCE OF CHROMOSOMES 2); transporter | chr5:25056262-25062625 FORWARD
MD14G1099800	1058	5.2883	957	4.78346	1001	5.00339	2660	13.2957	2760	13.7956	2740	13.6956	1.51836	0	DNA.synthesis/chromatin structure	binding | chr3:21114798-21121051 REVERSE
MD02G1308000	310	1.78124	265	1.52267	283	1.6261	698	4.01066	825	4.74039	698	4.01066	1.4229	0	DNA.synthesis/chromatin structure	Symbols: TOPII, ATTOPII | TOPII (TOPOISOMERASE II); ATP binding / DNA binding / DNA topoisomerase (ATP-hydrolyzing)/ DNA topoisomerase/ DNA-dependent ATPase | chr3:8624750-8631327 FORWARD
MD15G1157500	1151	9.17269	1064	8.47936	1168	9.30817	2919	23.2625	2643	21.0629	2611	20.8079	1.39357	1.10023e-10	DNA.synthesis/chromatin structure	Symbols: MCM5 | minichromosome maintenance family protein / MCM family protein | chr2:3523163-3527450 REVERSE
MD15G1368500	202	1.33848	215	1.42462	206	1.36499	541	3.58475	526	3.48536	578	3.82991	1.41413	1.59375e-68	DNA.synthesis/chromatin structure	hydrolase | chr3:21660598-21664095 REVERSE
MD03G1139200	574	0.935846	637	1.03856	603	0.983127	1579	2.57439	1534	2.50102	1718	2.80102	1.39188	5.45704e-16	DNA.synthesis/chromatin structure	Symbols: EMB2284, POL2A, TIL1, EMB529, ABO4 | TIL1 (TILTED 1); DNA binding / DNA-directed DNA polymerase/ nucleic acid binding / nucleotide binding / zinc ion binding | chr1:2590944-2606892 FORWARD
MD14G1064600	1821	12.0889	1648	10.9404	1802	11.9628	4225	28.0481	4110	27.2847	4181	27.756	1.3215	9.32382e-35	DNA.synthesis/chromatin structure	nucleolar protein gar2-related | chr2:17627962-17630797 FORWARD
MD05G1047800	1060	2.26449	1046	2.23459	1101	2.35208	3047	6.50935	3035	6.48372	2898	6.19104	1.35662	0.000263279	DNA.synthesis/chromatin structure	Symbols: MCM9 | MCM9; ATP binding / DNA binding / DNA-dependent ATPase/ nucleoside-triphosphatase/ nucleotide binding | chr2:5909178-5913817 FORWARD
MD09G1029100	682	4.46044	702	4.59125	704	4.60433	1693	11.0726	1670	10.9222	1745	11.4127	1.27312	1.42208e-163	DNA.synthesis/chromatin structure	Symbols: RCK, MER3 | RCK (ROCK-N-ROLLERS); ATP binding / ATP-dependent helicase/ DNA helicase | chr3:10273801-10280362 REVERSE
MD10G1098400	475	1.7063	429	1.54106	412	1.47999	1168	4.19569	1089	3.91191	1110	3.98735	1.24903	1.55201e-122	DNA.synthesis/chromatin structure	Symbols: REV1, ATREV1 | REV1; DNA-directed DNA polymerase | chr5:18052608-18060169 FORWARD
MD15G1420100	184	0.681577	201	0.744549	170	0.629718	450	1.6669	429	1.58911	413	1.52984	1.23068	1.70464e-10	DNA.synthesis/chromatin structure	Symbols: MAA3 | MAA3 (MAGATAMA 3) | chr4:8892607-8898999 FORWARD
MD00G1008200	225	1.40237	211	1.31511	204	1.27148	471	2.93562	449	2.7985	496	3.09144	1.13429	3.5911e-05	DNA.synthesis/chromatin structure	ATP binding / DNA binding / DNA-directed DNA polymerase/ nucleoside-triphosphatase/ nucleotide binding | chr4:10330371-10334268 FORWARD
MD09G1281400	1988	12.4587	1798	11.268	1893	11.8633	4395	27.5432	3631	22.7553	4375	27.4179	1.13107	5.37098e-91	DNA.synthesis/chromatin structure	tRNA-splicing endonuclease positive effector-related | chr1:24462958-24466888 REVERSE
MD13G1040300	4456	96.3709	3990	86.2926	4298	92.9538	9030	195.294	9713	210.065	8806	190.449	1.18298	6.15036e-179	DNA.synthesis/chromatin structure	Symbols: ENDO 2 | ENDO 2 (endonuclease 2); T/G mismatch-specific endonuclease/ endonuclease/ nucleic acid binding / single-stranded DNA specific endodeoxyribonuclease | chr1:25596671-25598438 FORWARD
MD09G1270700	1087	5.86088	956	5.15456	1053	5.67756	2201	11.8673	2115	11.4036	2199	11.8566	1.14923	1.72333e-304	DNA.synthesis/chromatin structure	Symbols: EMB2656 | EMB2656 (EMBRYO DEFECTIVE 2656); binding | chr5:14947330-14952765 FORWARD
MD00G1093000	51	1.3795	55	1.4877	55	1.4877	104	2.81311	101	2.73196	107	2.89425	1.08709	0	DNA.synthesis/chromatin structure	DNA binding / catalytic/ nuclease | chr1:10349466-10353731 FORWARD
MD09G1263200	1476	30.6586	1399	29.0592	1378	28.623	2768	57.4952	2728	56.6643	2980	61.8987	1.06751	4.59829e-195	DNA.synthesis/chromatin structure	Symbols: HMGA | HMGA (HIGH MOBILITY GROUP A); DNA binding | chr1:5138334-5139432 REVERSE
MD14G1212400	145	1.68275	142	1.64793	149	1.72917	279	3.23784	305	3.53958	293	3.40031	1.04373	2.14095e-171	DNA.synthesis/chromatin structure	Symbols: ATRPA70B, RPA70B | RPA70B (RPA70-KDA SUBUNIT B); DNA binding / nucleic acid binding | chr5:2572107-2574879 FORWARD
MD15G1178500	10	0.361326	10	0.361326	9	0.325193	22	0.794916	21	0.758784	20	0.722651	1.12458	3.67957e-11	DNA.synthesis/chromatin structure.histone.core.H2A	Symbols: HTA9 | HTA9 (HISTONE H2A PROTEIN 9); DNA binding | chr1:19645268-19646482 FORWARD
MD04G1201800	616	24.9239	616	24.9239	668	27.0279	1366	55.2696	1472	59.5585	1297	52.4778	1.07059	1.05582e-233	DNA.synthesis/chromatin structure.histone.core.H2A	Symbols: HTA7 | HTA7 (HISTONE H2A 7); DNA binding | chr5:9792561-9793456 REVERSE
MD03G1020400	59	5.57593	69	6.521	60	5.67044	233	22.0202	222	20.9806	193	18.2399	1.72906	0	DNA.synthesis/chromatin structure.histone.core.H3	histone H3 | chr5:26119859-26120581 REVERSE
MD11G1027400	69	6.521	58	5.48142	68	6.4265	139	13.1365	139	13.1365	134	12.664	1.08756	2.67962e-11	DNA.synthesis/chromatin structure.histone.core.H3	histone H3 | chr5:26119859-26120581 REVERSE
MD11G1099500	15	0.340923	13	0.295467	15	0.340923	146	3.31832	150	3.40923	149	3.3865	3.47114	2.10751e-11	DNA.synthesis/chromatin structure.retrotransposon/transposase.hat-like transposase	protein dimerization | chr5:12676055-12678403 REVERSE
MD08G1102900	23	0.368251	23	0.368251	22	0.35224	296	4.73923	307	4.91535	276	4.41901	3.76239	3.56983e-46	DNA.unspecified	DNA binding | chr3:6637443-6639278 FORWARD
MD15G1329100	80	2.1342	87	2.32095	84	2.24091	445	11.8715	386	10.2975	401	10.6977	2.18312	3.73376e-58	DNA.unspecified	exonuclease/ nucleic acid binding | chr4:18474608-18475735 REVERSE
MD14G1204200	20	0.636241	22	0.699865	20	0.636241	61	1.94053	54	1.71785	60	1.90872	1.54438	2.08343e-08	DNA.unspecified	exonuclease family protein | chr1:27961537-27963847 REVERSE
MD09G1177700	469	5.66101	483	5.83	410	4.94886	1182	14.2672	1233	14.8828	1167	14.0861	1.486	0	DNA.unspecified	SAP domain-containing protein | chr5:26692922-26695296 REVERSE
MD02G1170800	3750	48.2635	3748	48.2378	3393	43.6688	7740	99.6159	8925	114.867	7677	98.8051	1.27089	1.67836e-18	DNA.unspecified	DNA binding | chr3:6637443-6639278 FORWARD
MD03G1006400	625	3.18256	701	3.56956	608	3.09599	1598	8.13717	1444	7.35298	1404	7.1493	1.26982	1.051e-93	DNA.unspecified	oxidoreductase, 2OG-Fe(II) oxygenase family protein | chr3:4449374-4450811 FORWARD
MD10G1314700	483	3.6621	400	3.03279	422	3.1996	955	7.24079	982	7.44551	956	7.24837	1.10838	8.24598e-48	DNA.unspecified	tyrosyl-DNA phosphodiesterase-related | chr5:4926094-4929502 REVERSE
MD08G1116600	61	0.971062	61	0.971062	61	0.971062	136	2.16499	135	2.14907	128	2.03764	1.0419	6.47166e-34	DNA.unspecified	DNA binding | chr3:14320952-14324069 FORWARD
MD14G1218700	1410	20.4511	1492	21.6404	1462	21.2053	4519	65.5449	4255	61.7158	4501	65.2838	1.47923	7.9075e-106	glycolysis.cytosolic branch.enolase	enolase, putative | chr1:27839184-27841939 REVERSE
MD06G1208300	32276	475.961	31958	471.271	31277	461.229	65886	971.593	66918	986.812	62065	915.247	1.10352	5.86485e-86	glycolysis.cytosolic branch.enolase	enolase, putative | chr1:27839184-27841939 REVERSE
MD16G1217500	190	5.25646	203	5.61612	202	5.58845	697	19.2829	683	18.8956	646	17.872	1.78257	1.41434e-17	glycolysis.cytosolic branch.phospho-enol-pyruvate carboxylase kinase (PPCK)	Symbols: PPCK1 | PPCK1 (PHOSPHOENOLPYRUVATE CARBOXYLASE KINASE); kinase/ protein serine/threonine kinase | chr1:2752156-2753703 FORWARD
MD05G1352800	7315	54.6725	8109	60.6068	7691	57.4827	16155	120.743	18502	138.284	18484	138.15	1.09876	0	glycolysis.cytosolic branch.pyrophosphate-fructose-6-P phosphotransferase	pyrophosphate--fructose-6-phosphate 1-phosphotransferase beta subunit, putative / pyrophosphate-dependent 6-phosphofructose-1-kinase, putative | chr1:4049896-4053835 REVERSE
MD02G1230600	835	4.99745	832	4.9795	794	4.75207	1595	9.54604	1723	10.3121	1835	10.9824	1.10447	3.14386e-33	glycolysis.cytosolic branch.UGPase	UTP--glucose-1-phosphate uridylyltransferase, putative / UDP-glucose pyrophosphorylase, putative / UGPase, putative | chr5:5696645-5700922 REVERSE
MD01G1177300	224	1.70602	240	1.82788	206	1.56893	694	5.28563	719	5.47603	704	5.36179	1.70714	1.15364e-54	glycolysis.plastid branch.phosphofructokinase (PFK)	Symbols: PFK4 | PFK4 (PHOSPHOFRUCTOKINASE 4); 6-phosphofructokinase | chr5:24761079-24764012 FORWARD
MD08G1179400	4565	46.4786	4311	43.8925	4420	45.0023	20414	207.846	20214	205.809	21120	215.034	2.26564	3.84476e-158	glycolysis.plastid branch.phosphoglycerate mutase	phosphoglycerate/bisphosphoglycerate mutase family protein | chr1:7826289-7828326 FORWARD
MD15G1364700	62593	647.993	52497	543.474	58578	606.427	200974	2080.58	207995	2153.26	209227	2166.02	1.73847	6.11285e-19	glycolysis.plastid branch.phosphoglycerate mutase	phosphoglycerate/bisphosphoglycerate mutase family protein | chr1:7826289-7828326 FORWARD
MD14G1016800	17010	238.955	19802	278.177	19639	275.887	50175	704.854	55588	780.896	47740	670.648	1.45106	2.04837e-215	glycolysis.unclear/dually targeted.aldolase	fructose-bisphosphate aldolase, putative | chr3:19626748-19629073 REVERSE
MD12G1246300	1563	30.9118	1741	34.4322	1540	30.4569	4531	89.6107	4013	79.3661	4499	88.9778	1.42829	1.41166e-60	glycolysis.unclear/dually targeted.phospho-enol-pyruvate carboxylase kinase (PEPCK)	Symbols: PPCK2, PEPCK2 | PPCK2; kinase/ protein serine/threonine kinase | chr3:1221546-1222655 FORWARD
MD15G1280400	2192	29.5635	2067	27.8776	2160	29.1319	5644	76.1205	6061	81.7446	5447	73.4636	1.35118	1.36581e-110	glycolysis.unclear/dually targeted.phosphoglycerate mutase	phosphoglycerate/bisphosphoglycerate mutase family protein | chr3:18748023-18749593 FORWARD
MD12G1224600	803	17.1754	866	18.5229	823	17.6032	2233	47.7617	2072	44.3181	1994	42.6497	1.27975	5.79711e-127	glycolysis.unclear/dually targeted.phosphoglycerate mutase	phosphoglycerate/bisphosphoglycerate mutase family protein | chr3:1466573-1468400 FORWARD
MD15G1081800	47105	668.986	50125	711.876	44555	632.77	106089	1506.68	107327	1524.26	96872	1375.78	1.10593	1.60642e-110	hormone metabolism.abscisic acid.induced-regulated-responsive-activated	Symbols: ABF2, AREB1 | ABF2 (ABSCISIC ACID RESPONSIVE ELEMENTS-BINDING FACTOR 2); DNA binding / protein binding / transcription activator/ transcription factor | chr1:17165127-17167866 REVERSE
MD08G1099600	44992	544.085	44848	542.344	39519	477.901	97811	1182.82	84386	1020.47	91942	1111.85	1.20711	3.17472e-14	hormone metabolism.abscisic acid.induced-regulated-responsive-activated	Symbols: ABF2, AREB1 | ABF2 (ABSCISIC ACID RESPONSIVE ELEMENTS-BINDING FACTOR 2); DNA binding / protein binding / transcription activator/ transcription factor | chr1:17165127-17167866 REVERSE
MD13G1073600	98	1.89476	108	2.0881	98	1.89476	455	8.79708	428	8.27506	464	8.97109	2.09953	1.47117e-42	hormone metabolism.abscisic acid.induced-regulated-responsive-activated	Symbols: ATHVA22C | ATHVA22C | chr1:26220238-26221825 FORWARD
MD16G1074900	12	0.329406	12	0.329406	11	0.301956	49	1.34508	43	1.18037	43	1.18037	1.86263	1.9726e-07	hormone metabolism.abscisic acid.induced-regulated-responsive-activated	Symbols: ATHVA22C | ATHVA22C | chr1:26220238-26221825 FORWARD
MD17G1070100	24	1.83147	26	1.9841	25	1.90778	88	6.7154	88	6.7154	78	5.95229	1.54788	0	hormone metabolism.abscisic acid.induced-regulated-responsive-activated	unknown protein | chr5:15524178-15524977 FORWARD
MD03G1285300	14	0.939197	15	1.00628	15	1.00628	43	2.88468	43	2.88468	38	2.54925	1.47609	0	hormone metabolism.abscisic acid.induced-regulated-responsive-activated	benzodiazepine receptor-related | chr2:19568464-19569507 FORWARD
MD14G1197900	14512	279.189	14576	280.42	15212	292.656	33141	637.583	32087	617.305	32817	631.349	1.04854	1.54334e-97	hormone metabolism.abscisic acid.induced-regulated-responsive-activated	Symbols: ATHVA22A | ATHVA22A | chr1:28007974-28009300 REVERSE
MD10G1292400	112	1.06862	103	0.98275	105	1.00183	1150	10.9725	1297	12.375	1267	12.0888	3.53636	3.11852e-259	hormone metabolism.abscisic acid.signal transduction	Symbols: LEC2 | LEC2 (LEAFY COTYLEDON 2); DNA binding / transcription factor | chr1:9896867-9899876 REVERSE
MD15G1054900	39	0.900629	39	0.900629	41	0.946815	119	2.74807	118	2.72498	115	2.6557	1.52563	2.19388e-07	hormone metabolism.abscisic acid.signal transduction	zinc finger (C3HC4-type RING finger) family protein | chr5:7092512-7094446 REVERSE
MD17G1141500	104	2.70571	113	2.93985	119	3.09595	510	13.2684	510	13.2684	570	14.8294	2.22346	0.000314985	hormone metabolism.abscisic acid.synthesis-degradation	Symbols: HVA22F | HVA22F (HVA22-LIKE PROTEIN F) | chr2:17817338-17818545 REVERSE
MD09G1155500	449	9.1502	454	9.25209	504	10.271	1865	38.007	1943	39.5965	2121	43.224	2.07966	1.51608e-05	hormone metabolism.abscisic acid.synthesis-degradation	Symbols: HVA22F | HVA22F (HVA22-LIKE PROTEIN F) | chr2:17817338-17818545 REVERSE
MD08G1113800	35	0.311309	37	0.329098	34	0.302415	140	1.24524	130	1.15629	139	1.23634	1.9601	3.09433e-166	hormone metabolism.abscisic acid.synthesis-degradation	Symbols: CCD8, MAX4, ATCCD8 | CCD8 (CAROTENOID CLEAVAGE DIOXYGENASE 8); oxidoreductase, acting on single donors with incorporation of molecular oxygen, incorporation of two atoms of oxygen | chr4:15828228-15831485 FORWARD
MD05G1282700	123	2.61931	131	2.78967	112	2.38507	1092	23.2544	1049	22.3387	1012	21.5508	3.11543	4.95333e-27	hormone metabolism.abscisic acid.synthesis-degradation.synthesis.9-cis-epoxycarotenoid dioxygenase	Symbols: NCED5, ATNCED5 | NCED5 (NINE-CIS-EPOXYCAROTENOID DIOXYGENASE 5); 9-cis-epoxycarotenoid dioxygenase | chr1:10571340-10573365 FORWARD
MD10G1261000	84	1.57166	93	1.74005	99	1.85232	491	9.18674	425	7.95186	461	8.62543	2.37983	1.05101e-11	hormone metabolism.abscisic acid.synthesis-degradation.synthesis.9-cis-epoxycarotenoid dioxygenase	Symbols: NCED5, ATNCED5 | NCED5 (NINE-CIS-EPOXYCAROTENOID DIOXYGENASE 5); 9-cis-epoxycarotenoid dioxygenase | chr1:10571340-10573365 FORWARD
MD10G1194200	2406	50.5709	2927	61.5216	2577	54.1651	9085	190.955	10416	218.93	10714	225.194	1.91452	0	hormone metabolism.abscisic acid.synthesis-degradation.synthesis.9-cis-epoxycarotenoid dioxygenase	Symbols: NCED3, ATNCED3, STO1, SIS7 | NCED3 (NINE-CIS-EPOXYCAROTENOID DIOXYGENASE 3); 9-cis-epoxycarotenoid dioxygenase | chr3:4831288-4833599 REVERSE
MD05G1207300	131	2.75792	145	3.05266	135	2.84213	359	7.55797	391	8.23166	335	7.0527	1.39096	4.21664e-06	hormone metabolism.abscisic acid.synthesis-degradation.synthesis.9-cis-epoxycarotenoid dioxygenase	Symbols: NCED3, ATNCED3, STO1, SIS7 | NCED3 (NINE-CIS-EPOXYCAROTENOID DIOXYGENASE 3); 9-cis-epoxycarotenoid dioxygenase | chr3:4831288-4833599 REVERSE
MD16G1090700	4548	40.058	4517	39.7849	4386	38.6311	9451	83.2427	9419	82.9609	8649	76.1788	1.1943	6.55261e-112	hormone metabolism.abscisic acid.synthesis-degradation.synthesis.9-cis-epoxycarotenoid dioxygenase	Symbols: NCED4 | NCED4 (NINE-CIS-EPOXYCAROTENOID DIOXYGENASE 4) | chr4:10481786-10483857 FORWARD
MD02G1318300	129	1.69509	122	1.60311	118	1.55055	298	3.91579	307	4.03405	292	3.83694	1.05846	6.3207e-124	hormone metabolism.abscisic acid.synthesis-degradation.synthesis.zeaxanthin epoxidase	Symbols: ABA1, LOS6, NPQ2, ATABA1, ZEP, IBS3, ATZEP | ABA1 (ABA DEFICIENT 1); zeaxanthin epoxidase | chr5:26753510-26757236 REVERSE
MD07G1237000	6556	81.4624	6789	84.3575	6273	77.9459	30207	375.341	35759	444.328	34750	431.79	2.33283	1.30141e-06	hormone metabolism.auxin	Symbols: MES17, ATMES17 | MES17 (METHYL ESTERASE 17); hydrolase/ hydrolase, acting on ester bonds / methyl indole-3-acetate esterase | chr3:3401078-3402672 REVERSE
MD01G1170100	169	2.09524	171	2.12003	194	2.40518	640	7.93463	604	7.48831	612	7.58749	1.77645	7.34466e-06	hormone metabolism.auxin	Symbols: MES17, ATMES17 | MES17 (METHYL ESTERASE 17); hydrolase/ hydrolase, acting on ester bonds / methyl indole-3-acetate esterase | chr3:3401078-3402672 REVERSE
MD10G1138000	67	0.328177	69	0.337974	65	0.318381	546	2.6744	566	2.77236	583	2.85563	3.09602	3.24707e-162	hormone metabolism.auxin.induced-regulated-responsive-activated	unknown protein | chr1:28613207-28616739 REVERSE
MD05G1092900	355	5.90539	407	6.7704	392	6.52088	3364	55.9598	3466	57.6566	3236	53.8305	3.11412	5.64177e-21	hormone metabolism.auxin.induced-regulated-responsive-activated	Symbols: GH3.1 | GH3.1 | chr2:6451372-6453670 REVERSE
MD05G1051800	27	3.42728	25	3.17341	24	3.04647	81	10.2818	75	9.52022	76	9.64716	1.77184	0	hormone metabolism.auxin.induced-regulated-responsive-activated	auxin-responsive protein, putative | chr5:5966183-5966677 REVERSE
MD11G1212800	321	5.05819	287	4.52243	282	4.44364	908	14.3079	940	14.8121	889	14.0085	1.75573	0	hormone metabolism.auxin.induced-regulated-responsive-activated	auxin-responsive protein, putative | chr5:19281374-19283061 FORWARD
MD10G1059200	10	1.26936	11	1.3963	10	1.26936	33	4.1889	33	4.1889	34	4.31583	1.532	9.15431e-141	hormone metabolism.auxin.induced-regulated-responsive-activated	auxin-responsive protein, putative | chr4:18124978-18125559 REVERSE
MD10G1136700	7	0.326016	7	0.326016	8	0.37259	22	1.02462	21	0.978048	23	1.0712	1.58732	3.88192e-45	hormone metabolism.auxin.induced-regulated-responsive-activated	unknown protein | chr1:28613207-28616739 REVERSE
MD10G1204800	7	0.647375	7	0.647375	8	0.739857	22	2.03461	24	2.21957	20	1.84964	1.53424	3.50565e-62	hormone metabolism.auxin.induced-regulated-responsive-activated	auxin-responsive family protein | chr3:4078651-4079608 REVERSE
MD05G1051700	28	3.55422	27	3.42728	26	3.30034	87	11.0435	77	9.77409	85	10.7896	1.53515	6.46481e-06	hormone metabolism.auxin.induced-regulated-responsive-activated	auxin-responsive protein, putative | chr4:18124978-18125559 REVERSE
MD05G1211600	33	0.86843	34	0.894746	37	0.973694	96	2.52634	105	2.76319	106	2.7895	1.46891	1.10592e-41	hormone metabolism.auxin.induced-regulated-responsive-activated	Symbols: WAG1, PK3AT | WAG1 (WAG 1); kinase/ protein serine/threonine kinase | chr1:20048586-20050115 FORWARD
MD12G1113400	8	0.690533	7	0.604217	7	0.604217	20	1.72633	22	1.89897	20	1.72633	1.53407	1.01421e-199	hormone metabolism.auxin.induced-regulated-responsive-activated	auxin-responsive family protein | chr3:3027424-3027957 REVERSE
MD07G1220700	398	42.2386	439	46.5898	402	42.6631	1088	115.466	1115	118.332	1084	115.042	1.38213	6.05148e-224	hormone metabolism.auxin.induced-regulated-responsive-activated	auxin-responsive protein-related | chr5:7046751-7047396 REVERSE
MD10G1060200	17	2.39247	18	2.53321	19	2.67394	48	6.75522	49	6.89595	44	6.19228	1.39376	0	hormone metabolism.auxin.induced-regulated-responsive-activated	auxin-responsive protein, putative | chr2:9083906-9084375 REVERSE
MD10G1176400	227	3.11014	227	3.11014	234	3.20605	570	7.8096	569	7.7959	571	7.8233	1.33353	9.58078e-50	hormone metabolism.auxin.induced-regulated-responsive-activated	Symbols: IAA13 | IAA13; transcription factor | chr2:14114281-14115969 REVERSE
MD14G1160200	315	5.18888	320	5.27125	308	5.07357	680	11.2014	680	11.2014	654	10.7731	1.13812	2.30378e-173	hormone metabolism.auxin.induced-regulated-responsive-activated	unknown protein | chr5:25390512-25392591 REVERSE
MD13G1132300	47	0.677402	42	0.605338	44	0.634163	86	1.2395	94	1.3548	101	1.45569	1.07182	8.76438e-221	hormone metabolism.auxin.induced-regulated-responsive-activated	Symbols: GH3.17 | GH3.17; indole-3-acetic acid amido synthetase | chr1:9825286-9828067 FORWARD
MD10G1335000	361	5.83526	353	5.70595	390	6.30403	747	12.0746	744	12.0261	900	14.5478	1.07789	9.44347e-11	hormone metabolism.auxin.induced-regulated-responsive-activated	auxin-responsive protein, putative | chr5:19281374-19283061 FORWARD
MD10G1061300	763	44.9043	743	43.7272	723	42.5502	1563	91.9861	1590	93.5751	1598	94.0459	1.08552	7.99412e-05	hormone metabolism.auxin.induced-regulated-responsive-activated	auxin-responsive protein, putative | chr2:9089326-9089813 FORWARD
MD10G1060100	19	2.41179	19	2.41179	18	2.28485	37	4.69664	36	4.56971	34	4.31583	1.01466	1.23589e-23	hormone metabolism.auxin.induced-regulated-responsive-activated	auxin-responsive protein, putative | chr4:18124978-18125559 REVERSE
MD03G1189500	834	6.80846	719	5.86964	699	5.70637	1529	12.4822	1707	13.9353	1774	14.4823	1.16948	1.04956e-57	hormone metabolism.auxin.signal transduction	Symbols: TRN1, LOP1 | TRN1 (TORNADO 1) | chr5:22496196-22500543 REVERSE
MD13G1086300	5458	93.0243	5028	85.6955	5032	85.7637	15311	260.955	17807	303.496	16861	287.373	1.60166	4.92767e-10	hormone metabolism.auxin.synthesis-degradation	Symbols: IAR3, JR3 | IAR3 (IAA-ALANINE RESISTANT 3); IAA-Ala conjugate hydrolase/ metallopeptidase | chr1:19199419-19201642 FORWARD
MD03G1193100	514	4.90542	483	4.60956	551	5.25853	1219	11.6337	1324	12.6357	1343	12.8171	1.2325	2.28073e-45	hormone metabolism.auxin.synthesis-degradation	Symbols: IAMT1 | IAMT1 (IAA CARBOXYLMETHYLTRANSFERASE 1); S-adenosylmethionine-dependent methyltransferase/ indole acetic acid carboxyl methyltransferase | chr5:22407473-22410944 REVERSE
MD04G1166400	155	2.52966	146	2.38277	164	2.67654	342	5.58157	340	5.54893	339	5.53261	1.1737	2.16396e-29	hormone metabolism.brassinosteroid.signal transduction.BRI	Symbols: IMK2 | IMK2 (INFLORESCENCE MERISTEM RECEPTOR-LIKE KINASE 2); ATP binding / kinase/ protein kinase/ protein serine/threonine kinase | chr3:19189049-19192051 FORWARD
MD07G1228100	134	1.66557	141	1.75257	150	1.86444	288	3.57972	261	3.24413	310	3.85318	1.098	2.9696e-28	hormone metabolism.brassinosteroid.signal transduction.BRI	Symbols: IMK2 | IMK2 (INFLORESCENCE MERISTEM RECEPTOR-LIKE KINASE 2); ATP binding / kinase/ protein kinase/ protein serine/threonine kinase | chr3:19189049-19192051 FORWARD
MD13G1014800	3640	40.2926	3622	40.0933	4077	45.1299	7304	80.8508	8241	91.2229	6997	77.4525	1.04958	1.03473e-41	hormone metabolism.brassinosteroid.signal transduction.BRI	Symbols: VH1, BRL2 | BRL2 (BRI1-LIKE 2); ATP binding / protein serine/threonine kinase/ transmembrane receptor protein serine/threonine kinase | chr2:440636-444276 REVERSE
MD04G1146500	30	1.48254	30	1.48254	33	1.63079	84	4.15111	84	4.15111	98	4.84296	1.49896	5.6407e-50	hormone metabolism.brassinosteroid.synthesis-degradation.BRs.DET2	Symbols: DET2, DWF6, ATDET2 | DET2 (DE-ETIOLATED 2); sterol 5-alpha reductase | chr2:15921136-15922313 REVERSE
MD06G1146000	959	18.2151	960	18.2341	916	17.3984	2212	42.0145	2319	44.0468	2270	43.1161	1.37602	1.24575e-108	hormone metabolism.brassinosteroid.synthesis-degradation.BRs.metabolic regulation	Symbols: BAS1, CYP734A1, CYP72B1 | BAS1 (PHYB ACTIVATION TAGGED SUPPRESSOR 1); oxygen binding / steroid hydroxylase | chr2:11380492-11383612 FORWARD
MD06G1145800	77	0.964486	74	0.926909	70	0.876806	174	2.17949	172	2.15444	189	2.36738	1.34068	0	hormone metabolism.brassinosteroid.synthesis-degradation.BRs.metabolic regulation	Symbols: BAS1, CYP734A1, CYP72B1 | BAS1 (PHYB ACTIVATION TAGGED SUPPRESSOR 1); oxygen binding / steroid hydroxylase | chr2:11380492-11383612 FORWARD
MD16G1058100	37	0.613914	37	0.613914	40	0.663691	99	1.64263	96	1.59286	93	1.54308	1.19886	2.07768e-193	hormone metabolism.brassinosteroid.synthesis-degradation.BRs.metabolic regulation	Symbols: BAS1, CYP734A1, CYP72B1 | BAS1 (PHYB ACTIVATION TAGGED SUPPRESSOR 1); oxygen binding / steroid hydroxylase | chr2:11380492-11383612 FORWARD
MD09G1194400	78	0.3702	66	0.313246	76	0.360707	357	1.69438	396	1.87948	347	1.64691	2.47549	3.37663e-69	hormone metabolism.brassinosteroid.synthesis-degradation.BRs.other	Symbols: CYP90D1 | CYP90D1; oxidoreductase, acting on paired donors, with incorporation or reduction of molecular oxygen, NADH or NADPH as one donor, and incorporation of one atom of oxygen / oxygen binding | chr3:4497976-4500920 REVERSE
MD13G1007700	386	4.32081	380	4.25364	333	3.72754	1335	14.9437	1373	15.3691	1300	14.5519	2.0166	1.02837e-05	hormone metabolism.brassinosteroid.synthesis-degradation.sterols.DWF1	Symbols: DWF1, DIM, EVE1, DIM1, CBB1 | DWF1 (DWARF 1); calmodulin binding / catalytic | chr3:6879617-6881652 REVERSE
MD17G1247400	902	3.13914	924	3.2157	932	3.24354	2046	7.12049	2322	8.08102	2023	7.04044	1.0996	0	hormone metabolism.brassinosteroid.synthesis-degradation.sterols.DWF7	Symbols: STE1, DWF7, BUL1 | STE1 (STEROL 1); C-5 sterol desaturase | chr3:546903-548795 FORWARD
MD08G1076800	11119	97.2505	10111	88.4342	11823	103.408	27176	237.691	24386	213.288	27197	237.874	1.20923	0	hormone metabolism.brassinosteroid.synthesis-degradation.sterols.other	Symbols: XF1, SQE1 | XF1; squalene monooxygenase | chr1:21713842-21717290 REVERSE
MD15G1155800	510	5.78553	500	5.67209	472	5.35446	2089	23.698	2155	24.4467	2204	25.0026	2.0919	1.10605e-28	hormone metabolism.cytokinin.signal transduction	Symbols: ARR12 | ARR12 (ARABIDOPSIS RESPONSE REGULATOR 12); transcription factor/ two-component response regulator | chr2:10724301-10726961 REVERSE
MD16G1068400	2064	4.56632	1831	4.05084	1829	4.04642	7662	16.9511	6532	14.4512	7576	16.7609	1.86288	2.6886e-69	hormone metabolism.cytokinin.signal transduction	Symbols: AHK3 | AHK3 (ARABIDOPSIS HISTIDINE KINASE 3); cytokinin receptor/ osmosensor/ protein histidine kinase | chr1:9487780-9492572 FORWARD
MD16G1183400	139	5.37225	142	5.48819	152	5.87469	895	34.5911	877	33.8954	913	35.2868	2.65775	1.45034e-31	hormone metabolism.cytokinin.synthesis-degradation	Symbols: ATIPT5, IPT5 | IPT5; ATP binding / tRNA isopentenyltransferase/ transferase, transferring alkyl or aryl (other than methyl) groups | chr5:6361837-6363413 REVERSE
MD08G1026300	34	0.315868	35	0.325158	36	0.334449	570	5.29544	637	5.91788	588	5.46266	4.06612	1.14825e-233	hormone metabolism.ethylene.induced-regulated-responsive-activated	ethylene-responsive protein -related | chr1:9621570-9626004 FORWARD
MD07G1192000	29	0.314119	27	0.292456	29	0.314119	268	2.9029	281	3.04371	270	2.92456	3.33485	4.10776e-74	hormone metabolism.ethylene.induced-regulated-responsive-activated	ethylene-responsive protein, putative | chr2:13487568-13489679 REVERSE
MD15G1100700	33	1.03622	31	0.973417	29	0.910616	683	21.4466	782	24.5552	769	24.147	4.55465	9.16845e-16	hormone metabolism.ethylene.signal transduction	unknown protein | chr4:15464905-15469204 FORWARD
MD07G1131600	83	2.41493	84	2.44402	93	2.70588	674	19.6104	745	21.6761	643	18.7084	2.98935	1.12977e-277	hormone metabolism.ethylene.signal transduction	unknown protein | chr4:15464905-15469204 FORWARD
MD01G1177200	12	0.631585	12	0.631585	11	0.578953	91	4.78952	97	5.10531	96	5.05268	2.95898	1.15789e-46	hormone metabolism.ethylene.signal transduction	DNA binding / transcription factor | chr5:2399504-2400601 FORWARD
MD17G1220600	9	0.338415	10	0.376016	10	0.376016	62	2.3313	56	2.10569	64	2.4065	2.75202	0.000491096	hormone metabolism.ethylene.signal transduction	ethylene-responsive element-binding protein, putative | chr5:8706790-8707748 REVERSE
MD09G1249600	38	0.287051	43	0.324821	40	0.302159	268	2.02446	248	1.87338	261	1.97159	2.60787	0	hormone metabolism.ethylene.signal transduction	unknown protein | chr4:15464905-15469204 FORWARD
MD08G1146300	189	2.16428	182	2.08412	175	2.00396	1018	11.6573	1034	11.8405	1081	12.3788	2.60695	7.71441e-235	hormone metabolism.ethylene.signal transduction	unknown protein | chr4:15464905-15469204 FORWARD
MD08G1060000	128	3.50623	119	3.2597	128	3.50623	659	18.0516	611	16.7368	552	15.1206	2.3049	4.14843e-73	hormone metabolism.ethylene.signal transduction	ethylene-responsive element-binding protein, putative | chr5:8706790-8707748 REVERSE
MD10G1290900	52	3.74039	62	4.45969	60	4.31583	260	18.7019	228	16.4002	252	18.1265	2.05651	2.61605e-231	hormone metabolism.ethylene.signal transduction	Symbols: ERF12, ATERF12 | ERF12 (ERF DOMAIN PROTEIN 12); DNA binding / transcription factor/ transcription repressor | chr1:9951848-9952740 FORWARD
MD02G1030900	1577	49.1216	1515	47.1904	1465	45.6329	5775	179.884	5546	172.751	5526	172.128	2.05015	4.87381e-123	hormone metabolism.ethylene.signal transduction	Symbols: SHN1, WIN1 | SHN1 (SHINE 1); DNA binding / sequence-specific DNA binding / transcription factor | chr1:5283538-5284673 FORWARD
MD05G1306800	8	0.30645	9	0.344756	8	0.30645	31	1.18749	31	1.18749	33	1.2641	1.87828	1.04757e-49	hormone metabolism.ethylene.signal transduction	ethylene-responsive factor, putative | chr4:10190250-10191161 REVERSE
MD13G1213100	110	6.19228	110	6.19228	109	6.13599	362	20.3782	393	22.1233	383	21.5604	1.76813	2.92932e-10	hormone metabolism.ethylene.signal transduction	Symbols: ERF1, ATERF1 | ERF1 (ETHYLENE RESPONSE FACTOR 1); DNA binding / transcription activator/ transcription factor | chr3:8295644-8296604 FORWARD
MD15G1121700	135	2.4994	132	2.44386	137	2.53643	467	8.64607	454	8.40538	423	7.83145	1.6785	5.07934e-110	hormone metabolism.ethylene.signal transduction	unknown protein | chr4:15464905-15469204 FORWARD
MD15G1119800	108	3.22196	112	3.34129	103	3.07279	363	10.8294	312	9.30788	321	9.57638	1.58578	1.73982e-283	hormone metabolism.ethylene.signal transduction	unknown protein | chr4:15464905-15469204 FORWARD
MD15G1172600	215	6.59127	222	6.80587	198	6.0701	578	17.7198	672	20.6015	657	20.1417	1.49967	1.59731e-205	hormone metabolism.ethylene.signal transduction	Symbols: SHN1, WIN1 | SHN1 (SHINE 1); DNA binding / sequence-specific DNA binding / transcription factor | chr1:5283538-5284673 FORWARD
MD15G1123000	44	1.20953	50	1.37447	43	1.18204	122	3.3537	123	3.38119	146	4.01345	1.45894	9.83771e-29	hormone metabolism.ethylene.signal transduction	unknown protein | chr4:15464905-15469204 FORWARD
MD09G1250900	235	8.07786	210	7.21852	226	7.7685	485	16.6713	495	17.0151	568	19.5244	1.27937	4.83032e-28	hormone metabolism.ethylene.signal transduction	unknown protein | chr4:15464905-15469204 FORWARD
MD15G1122100	1199	35.3623	1204	35.5098	1271	37.4858	3298	97.2684	2975	87.7422	3412	100.631	1.24261	2.79876e-05	hormone metabolism.ethylene.signal transduction	unknown protein | chr4:15464905-15469204 FORWARD
MD17G1106300	53236	1198.74	59065	1329.99	63671	1433.7	132861	2991.68	134464	3027.78	135233	3045.09	1.32191	9.96762e-36	hormone metabolism.ethylene.synthesis-degradation.1-aminocyclopropane-1-carboxylate oxidase	Symbols: EFE, ACO4, EAT1 | EFE (ETHYLENE-FORMING ENZYME); 1-aminocyclopropane-1-carboxylate oxidase | chr1:1431190-1432858 REVERSE
MD09G1038100	426	9.99813	445	10.4441	479	11.242	3452	81.0177	3388	79.5156	3628	85.1484	3.02818	2.44974e-223	hormone metabolism.gibberelin.induced-regulated-responsive-activated	gibberellin-regulated family protein | chr5:4826479-4827980 FORWARD
MD02G1132400	982	30.2245	1140	35.0875	1071	32.9638	5719	176.022	6684	205.724	5583	171.836	2.4557	2.2109e-11	hormone metabolism.gibberelin.induced-regulated-responsive-activated	Symbols: GASA1 | GASA1 (GAST1 PROTEIN HOMOLOG 1) | chr1:28441526-28442367 REVERSE
MD09G1263900	53	1.80267	54	1.83669	46	1.56458	263	8.94534	246	8.36712	233	7.92496	2.34519	2.41865e-20	hormone metabolism.gibberelin.induced-regulated-responsive-activated	Symbols: GASA5 | GASA5 (GAST1 PROTEIN HOMOLOG 5) | chr3:638021-639055 REVERSE
MD15G1073900	1004	36.7212	910	33.2831	974	35.6239	4767	174.352	4783	174.938	4605	168.427	2.26179	9.7682e-09	hormone metabolism.gibberelin.induced-regulated-responsive-activated	gibberellin-regulated family protein | chr2:16500866-16501241 FORWARD
MD14G1081900	40	0.663691	41	0.680283	37	0.613914	178	2.95342	169	2.80409	166	2.75432	2.19359	2.02213e-266	hormone metabolism.gibberelin.induced-regulated-responsive-activated	gibberellin-responsive protein, putative | chr1:28053286-28054149 FORWARD
MD09G1051300	52	1.36658	52	1.36658	53	1.39286	217	5.70286	241	6.33359	236	6.20218	2.18423	0	hormone metabolism.gibberelin.induced-regulated-responsive-activated	Symbols: GASA4 | GASA4 (GAST1 PROTEIN HOMOLOG 4) | chr5:4944900-4946216 FORWARD
MD03G1169600	301	13.771	285	13.039	264	12.0782	974	44.5614	1111	50.8292	966	44.1953	1.81682	1.63635e-239	hormone metabolism.gibberelin.induced-regulated-responsive-activated	gibberellin-responsive protein, putative | chr1:28053286-28054149 FORWARD
MD17G1041500	272	6.16404	284	6.43598	268	6.07339	543	12.3054	570	12.9173	605	13.7104	1.01847	1.29868e-12	hormone metabolism.gibberelin.induced-regulated-responsive-activated	Symbols: GASA4 | GASA4 (GAST1 PROTEIN HOMOLOG 4) | chr5:4944900-4946216 FORWARD
MD06G1232800	13	0.378242	13	0.378242	11	0.320051	34	0.989247	35	1.01834	37	1.07653	1.55366	6.00982e-10	hormone metabolism.gibberelin.signal transduction	U-box domain-containing protein | chr5:14887478-14889151 FORWARD
MD03G1273300	4083	63.7948	4210	65.7791	4371	68.2947	10249	160.135	9704	151.62	10080	157.495	1.33681	0	hormone metabolism.gibberelin.signal transduction	Symbols: ATGID1B, GID1B | GID1B (GA INSENSITIVE DWARF1B); hydrolase | chr3:23289425-23291486 FORWARD
MD14G1239800	49	1.42568	46	1.33839	44	1.2802	100	2.90955	106	3.08412	118	3.43327	1.12224	1.53967e-05	hormone metabolism.gibberelin.signal transduction	U-box domain-containing protein | chr5:14887478-14889151 FORWARD
MD05G1229500	535	12.7567	591	14.092	575	13.7105	1161	27.6833	1150	27.421	1309	31.2123	1.15924	8.39418e-15	hormone metabolism.gibberelin.signal transduction	Symbols: RGL1, RGL | RGL1 (RGA-LIKE 1); transcription factor | chr1:24748195-24750043 FORWARD
MD13G1017300	422	12.306	414	12.0727	449	13.0933	750	21.8708	865	25.2243	749	21.8416	1.08815	1.5524e-104	hormone metabolism.gibberelin.signal transduction	U-box domain-containing protein | chr5:14887478-14889151 FORWARD
MD13G1008700	12	0.325042	12	0.325042	11	0.297955	74	2.00442	73	1.97734	69	1.86899	2.63262	2.23905e-139	hormone metabolism.gibberelin.synthesis-degradation	Symbols: ATGA2OX8, GA2OX8 | GA2OX8 (GIBBERELLIN 2-OXIDASE 8); gibberellin 2-beta-dioxygenase | chr4:11302685-11306601 FORWARD
MD03G1210700	44	0.340656	39	0.301945	42	0.325171	197	1.52521	200	1.54844	202	1.56392	2.29958	3.39634e-179	hormone metabolism.gibberelin.synthesis-degradation	Symbols: ATGA2OX8, GA2OX8 | GA2OX8 (GIBBERELLIN 2-OXIDASE 8); gibberellin 2-beta-dioxygenase | chr4:11302685-11306601 FORWARD
MD10G1195200	14	0.367926	12	0.315365	13	0.341646	56	1.4717	56	1.4717	49	1.28774	2.01331	5.70939e-07	hormone metabolism.gibberelin.synthesis-degradation	oxidoreductase, 2OG-Fe(II) oxygenase family protein | chr1:19664044-19665362 FORWARD
MD06G1027500	41	0.934591	42	0.957385	45	1.02577	159	3.62439	146	3.32805	150	3.41923	1.8316	3.67433e-126	hormone metabolism.gibberelin.synthesis-degradation	oxidoreductase, 2OG-Fe(II) oxygenase family protein | chr1:19664044-19665362 FORWARD
MD09G1188300	307	7.17488	289	6.7542	305	7.12814	976	22.81	902	21.0806	910	21.2676	1.72503	3.16934e-44	hormone metabolism.gibberelin.synthesis-degradation	oxidoreductase, 2OG-Fe(II) oxygenase family protein | chr1:19664044-19665362 FORWARD
MD05G1341000	563	2.80471	583	2.90434	568	2.82962	1270	6.32679	1346	6.7054	1199	5.97309	1.20218	4.11684e-07	hormone metabolism.gibberelin.synthesis-degradation	Symbols: ATGA2OX8, GA2OX8 | GA2OX8 (GIBBERELLIN 2-OXIDASE 8); gibberellin 2-beta-dioxygenase | chr4:11302685-11306601 FORWARD
MD15G1034400	230	2.37917	227	2.34813	243	2.51364	873	9.03049	896	9.26841	1012	10.4683	2.10521	2.46249e-69	hormone metabolism.gibberelin.synthesis-degradation.ent-kaurene oxidase	Symbols: GA3, CYP701A3, ATKO1 | GA3 (GA REQUIRING 3); ent-kaurene oxidase/ oxygen binding | chr5:9036018-9038406 FORWARD
MD08G1039800	3803	20.3188	3422	18.2832	3794	20.2708	8888	47.4872	7764	41.4819	7829	41.8291	1.20984	6.07574e-20	hormone metabolism.gibberelin.synthesis-degradation.ent-kaurene oxidase	Symbols: GA3, CYP701A3, ATKO1 | GA3 (GA REQUIRING 3); ent-kaurene oxidase/ oxygen binding | chr5:9036018-9038406 FORWARD
MD00G1003600	101	2.20522	93	2.03055	85	1.85588	185	4.03927	178	3.88643	185	4.03927	1.15917	0.000130584	hormone metabolism.gibberelin.synthesis-degradation.GA20 oxidase	Symbols: GA20OX2, AT2353, ATGA20OX2 | GA20OX2 (GIBBERELLIN 20 OXIDASE 2); gibberellin 20-oxidase | chr5:21055188-21056808 REVERSE
MD01G1192100	5467	104.247	5473	104.362	5975	113.934	10880	207.465	12332	235.152	10776	205.482	1.04189	0.00470641	hormone metabolism.gibberelin.synthesis-degradation.GA20 oxidase	Symbols: GA20OX2, AT2353, ATGA20OX2 | GA20OX2 (GIBBERELLIN 20 OXIDASE 2); gibberellin 20-oxidase | chr5:21055188-21056808 REVERSE
MD04G1210800	721	36.043	789	39.4424	838	41.8919	2569	128.425	2436	121.776	2422	121.077	1.69369	4.90666e-62	hormone metabolism.jasmonate.synthesis-degradation.allene oxidase cyclase	Symbols: AOC4 | AOC4 (ALLENE OXIDE CYCLASE 4); allene-oxide cyclase | chr1:4547454-4548875 FORWARD
MD16G1047500	8197	199.869	7690	187.507	8449	206.014	16675	406.59	13973	340.707	14268	347.9	1.00471	2.57057e-27	hormone metabolism.jasmonate.synthesis-degradation.allene oxidase cyclase	Symbols: AOC4 | AOC4 (ALLENE OXIDE CYCLASE 4); allene-oxide cyclase | chr1:4547454-4548875 FORWARD
MD10G1085800	48	1.28938	52	1.39683	43	1.15507	267	7.17216	270	7.25275	266	7.1453	2.3857	1.66216e-71	hormone metabolism.jasmonate.synthesis-degradation.allene oxidase synthase	Symbols: AOS, CYP74A, DDE2 | AOS (ALLENE OXIDE SYNTHASE); allene oxide synthase/ hydro-lyase/ oxygen binding | chr5:17097595-17099395 REVERSE
MD15G1023700	384	7.18128	412	7.70491	384	7.18128	956	17.8784	1057	19.7672	1147	21.4503	1.49696	1.69276e-91	hormone metabolism.jasmonate.synthesis-degradation.jasmonate-O-methyltransferase	Symbols: JMT | JMT (JASMONIC ACID CARBOXYL METHYLTRANSFERASE); jasmonate O-methyltransferase | chr1:6788885-6791846 REVERSE
MD09G1069500	320	1.66997	326	1.70128	347	1.81088	3012	15.7186	3616	18.8707	3121	16.2874	3.45262	3.29246e-92	hormone metabolism.jasmonate.synthesis-degradation.lipoxygenase	Symbols: LOX1 | LOX1; lipoxygenase | chr1:20525708-20530273 FORWARD
MD12G1218000	55	0.602294	54	0.591343	61	0.667999	570	6.24196	483	5.28924	518	5.67252	3.18027	4.8178e-251	hormone metabolism.jasmonate.synthesis-degradation.lipoxygenase	Symbols: LOX1 | LOX1; lipoxygenase | chr1:20525708-20530273 FORWARD
MD04G1204200	12363	115.769	13936	130.499	11753	110.057	40821	382.254	40030	374.847	39868	373.33	1.66853	1.39383e-43	hormone metabolism.jasmonate.synthesis-degradation.lipoxygenase	Symbols: LOX1 | LOX1; lipoxygenase | chr1:20525708-20530273 FORWARD
MD12G1218200	2977	28.3001	2656	25.2486	2625	24.9539	7447	70.793	7018	66.7148	7106	67.5513	1.51097	1.22204e-10	hormone metabolism.jasmonate.synthesis-degradation.lipoxygenase	Symbols: LOX1 | LOX1; lipoxygenase | chr1:20525708-20530273 FORWARD
MD02G1312100	18	0.295255	19	0.311659	18	0.295255	53	0.869363	54	0.885766	59	0.967782	1.53127	3.93025e-26	hormone metabolism.salicylic acid.synthesis-degradation	S-adenosyl-L-methionine:carboxyl methyltransferase family protein | chr1:25502876-25505232 FORWARD
MD02G1003300	530	8.48229	573	9.17048	511	8.17821	1628	26.055	1907	30.5202	1668	26.6952	1.62472	3.34684e-07	hormone metabolism.salicylic acid.synthesis-degradation.synthesis.SA glucosyltransferase ester and ether bond making SGE, SAG	Symbols: GT, UGT74F2 | UGT74F2 (UDP-GLUCOSYLTRANSFERASE 74F2); UDP-glucose:4-aminobenzoate acylglucosyltransferase/ UDP-glucosyltransferase/ UDP-glycosyltransferase/ transferase, transferring glycosyl groups / transferase, transferring hexosyl groups | chr2:18152227-18153908 FORWARD
MD16G1237000	5330	16.2734	5050	15.4185	4982	15.2109	17236	52.6245	19759	60.3277	17017	51.9559	1.77214	3.4559e-09	lipid metabolism.'exotics' (steroids, squalene etc).cycloartenol synthase	Symbols: CAS1 | CAS1 (cycloartenol synthase 1); cycloartenol synthase | chr2:2924447-2930672 FORWARD
MD07G1008300	1008	18.8056	1015	18.9362	1063	19.8317	2924	54.5511	3224	60.148	3040	56.7153	1.61287	1.0704e-94	lipid metabolism.'exotics' (steroids, squalene etc).methylsterol monooxygenase	Symbols: SMO1-1, ATSMO1, ATSMO1-1 | SMO1-1 (STEROL-4ALPHA-METHYL OXIDASE 1-1); 4,4-dimethyl-9beta,19-cyclopropylsterol-4alpha-methyl oxidase/ C-4 methylsterol oxidase/ catalytic | chr4:7254049-7256406 FORWARD
MD02G1032600	26	1.34654	25	1.29475	25	1.29475	1285	66.5501	1355	70.1754	1276	66.084	5.78156	0	lipid metabolism.'exotics' (steroids, squalene etc).sphingolipids	Symbols: SBH2 | SBH2 (SPHINGOID BASE HYDROXYLASE 2); catalytic/ sphingosine hydroxylase | chr1:4880051-4881964 REVERSE
MD02G1065600	5979	44.2024	7006	51.7949	6555	48.4607	12746	94.2304	11776	87.0592	13576	100.367	1.00802	2.74432e-13	lipid metabolism.''exotics'' (steroids, squalene etc).sphingolipids.ceramide glucosyltransferase	ceramide glucosyltransferase, putative | chr2:8581358-8585478 FORWARD
MD11G1011300	53	1.07333	47	0.951823	53	1.07333	107	2.16692	112	2.26817	118	2.38968	1.14384	3.04488e-10	lipid metabolism.'exotics' (steroids, squalene etc).sphingolipids.serine C-palmitoyltransferase	Symbols: LCB2 | LCB2; protein binding / serine C-palmitoyltransferase | chr5:7981641-7985391 FORWARD
MD04G1239700	124	0.932521	135	1.01524	128	0.962602	402	3.02317	380	2.85772	399	3.00061	1.48941	4.91385e-39	lipid metabolism.'exotics' (steroids, squalene etc).UDP-glucose:sterol glucosyltransferase	UDP-glucose:sterol glucosyltransferase (UGT80A2) | chr3:2217653-2221702 REVERSE
MD09G1114100	2715	64.8171	2334	55.7212	2481	59.2306	7453	177.931	7852	187.456	8397	200.467	1.65403	3.89818e-66	lipid metabolism.FA desaturation.desaturase	Symbols: FAD5, FADB, JB67, ADS3 | FAD5 (FATTY ACID DESATURASE 5); 16:0 monogalactosyldiacylglycerol desaturase/ oxidoreductase | chr3:5359009-5361185 FORWARD
MD03G1067900	88	1.30066	87	1.28588	78	1.15286	617	9.11941	585	8.64645	555	8.20304	2.71219	1.04094e-109	lipid metabolism.FA desaturation.omega 3 desaturase	Symbols: FAD8 | FAD8 (FATTY ACID DESATURASE 8); omega-3 fatty acid desaturase | chr5:1664134-1666527 FORWARD
MD04G1155400	1081	14.8843	1191	16.3989	1279	17.6106	5563	76.5972	5055	69.6026	5127	70.5939	2.14083	4.07456e-64	lipid metabolism.FA desaturation.omega 3 desaturase	Symbols: FAD8 | FAD8 (FATTY ACID DESATURASE 8); omega-3 fatty acid desaturase | chr5:1664134-1666527 FORWARD
MD11G1056800	1317	4.74233	1400	5.04121	1380	4.96919	3505	12.621	3153	11.3535	3483	12.5418	1.2934	3.68646e-49	lipid metabolism.FA synthesis and FA elongation.Acetyl CoA Transacylase	[acyl-carrier-protein] S-malonyltransferase/ binding / catalytic/ transferase | chr2:12882955-12885534 REVERSE
MD10G1014800	51	1.24746	52	1.27192	55	1.3453	178	4.35388	159	3.88914	156	3.81576	1.6534	7.60341e-15	lipid metabolism.FA synthesis and FA elongation.ACP desaturase	acyl-(acyl-carrier-protein) desaturase, putative / stearoyl-ACP desaturase, putative | chr1:16577610-16579722 FORWARD
MD13G1112000	17889	222.924	20531	255.847	20773	258.863	47505	591.984	57276	713.745	52039	648.484	1.44218	3.2725e-68	lipid metabolism.FA synthesis and FA elongation.ACP oxoacyl reductase	3-oxoacyl-(acyl-carrier protein) reductase, chloroplast / 3-ketoacyl-acyl carrier protein reductase | chr1:8640582-8643478 FORWARD
MD00G1052000	60	1.04556	58	1.01071	56	0.975854	428	7.45832	483	8.41674	456	7.94624	3.02146	8.74672e-80	lipid metabolism.FA synthesis and FA elongation.ACP protein	Symbols: ACP1, ACP | ACP1 (acyl carrier protein 1); acyl carrier | chr3:1391632-1392954 REVERSE
MD16G1176100	136	1.40196	138	1.42258	140	1.44319	283	2.91731	261	2.69052	256	2.63898	1.13567	2.62448e-34	lipid metabolism.FA synthesis and FA elongation.ACP protein	Symbols: ACP4 | ACP4 (acyl carrier protein 4); acyl carrier | chr4:12870067-12871221 FORWARD
MD02G1042500	46	0.381622	43	0.356734	43	0.356734	433	3.59223	439	3.642	488	4.04851	3.48988	1.09967e-46	lipid metabolism.FA synthesis and FA elongation.ACP thioesterase	Symbols: FATB | FATB (fatty acyl-ACP thioesterases B); acyl carrier/ acyl-[acyl-carrier-protein] hydrolase | chr1:2691080-2694377 REVERSE
MD05G1172000	441	5.2018	453	5.34335	379	4.47048	1198	14.131	1159	13.671	1175	13.8597	1.36413	0	lipid metabolism.FA synthesis and FA elongation.ACP thioesterase	acyl-(acyl carrier protein) thioesterase, putative / acyl-ACP thioesterase, putative / oleoyl-(acyl-carrier protein) hydrolase, putative / S-acyl fatty acid synthase thioesterase, putative | chr4:7617561-7619616 FORWARD
MD17G1190300	50	0.316255	55	0.347881	54	0.341556	239	1.5117	231	1.4611	239	1.5117	2.0598	1.01876e-121	lipid metabolism.FA synthesis and FA elongation.acyl coa ligase	acyl-activating enzyme 13 (AAE13) | chr3:5476074-5480302 FORWARD
MD17G1287600	6595	114.36	6907	119.77	7331	127.122	17791	308.503	19584	339.594	18952	328.635	1.50637	0	lipid metabolism.FA synthesis and FA elongation.acyl coa ligase	acyl-activating enzyme 11 (AAE11) | chr1:24612620-24614805 FORWARD
MD15G1386800	2861	29.1982	2948	30.0861	2952	30.1269	7637	77.9401	7986	81.5019	6959	71.0207	1.46226	5.04479e-10	lipid metabolism.FA synthesis and FA elongation.fatty acid elongase	Symbols: CER2, VC2, VC-2 | CER2 (ECERIFERUM 2); transferase/ transferase, transferring acyl groups other than amino-acyl groups | chr4:12660749-12662656 FORWARD
MD10G1085400	35097	263.839	31399	236.039	33475	251.646	101390	762.191	118620	891.716	111151	835.568	1.71788	2.29929e-94	lipid metabolism.FA synthesis and FA elongation.long chain fatty acid CoA ligase	Symbols: LRD2, LACS2 | LACS2 (LONG-CHAIN ACYL-COA SYNTHETASE 2); long-chain-fatty-acid-CoA ligase | chr1:18291043-18295825 FORWARD
MD12G1082400	14568	137.879	13715	129.806	13849	131.074	31409	297.272	34831	329.66	34341	325.022	1.19534	6.98146e-19	lipid metabolism.glyceral metabolism.Glycerol-3-phosphate dehydrogenase (NAD+)	Symbols: GPDHC1 | GPDHC1; NAD or NADH binding / glycerol-3-phosphate dehydrogenase (NAD+) | chr2:17326170-17328902 FORWARD
MD03G1141800	414	1.23026	470	1.39668	450	1.33724	1580	4.69521	1331	3.95527	1605	4.76951	1.8112	1.85822e-38	lipid metabolism.lipid degradation.beta-oxidation.acyl CoA reductase	Symbols: CER4, G7, FAR3 | CER4 (ECERIFERUM 4); fatty acyl-CoA reductase (alcohol-forming)/ oxidoreductase, acting on the CH-CH group of donors | chr4:16204157-16207947 REVERSE
MD10G1091100	1834	78.8894	1724	74.1578	1936	83.2769	4728	203.375	4880	209.913	5070	218.086	1.47578	0	lipid metabolism.lipid degradation.beta-oxidation.acyl-CoA thioesterase	hydrolase | chr2:1077036-1078083 FORWARD
MD03G1077300	86	1.82838	93	1.9772	96	2.04098	263	5.59145	239	5.0812	240	5.10246	1.5072	0.000903361	lipid metabolism.lipid degradation.beta-oxidation.acyl-CoA thioesterase	thioesterase family protein | chr2:12654456-12655457 REVERSE
MD03G1077500	110	0.979073	117	1.04138	109	0.970172	268	2.38538	306	2.7236	316	2.81261	1.38611	1.17793e-09	lipid metabolism.lipid degradation.beta-oxidation.acyl-CoA thioesterase	thioesterase family protein | chr2:12654456-12655457 REVERSE
MD03G1077400	665	18.3193	593	16.3359	658	18.1265	1422	39.1731	1339	36.8866	1398	38.5119	1.26023	1.40925e-28	lipid metabolism.lipid degradation.beta-oxidation.acyl-CoA thioesterase	thioesterase family protein | chr2:12654456-12655457 REVERSE
MD17G1265700	79	0.31453	86	0.3424	88	0.350363	891	3.54742	833	3.3165	896	3.56733	3.56877	2.2387e-26	lipid metabolism.lipid degradation.lipases	lipase, putative | chr2:17776241-17777717 REVERSE
MD17G1201900	1399	175.86	1405	176.614	1337	168.066	2982	374.849	3009	378.243	2731	343.297	1.07708	1.87375e-10	lipid metabolism.lipid degradation.lipases	esterase/lipase/thioesterase family protein | chr1:19651325-19652743 FORWARD
MD15G1081200	28	0.358822	29	0.371637	28	0.358822	104	1.33277	97	1.24306	104	1.33277	1.99766	1.19898e-113	lipid metabolism.lipid degradation.lipases.triacylglycerol lipase	triacylglycerol lipase | chr5:17210546-17214220 REVERSE
MD09G1115500	41	0.316609	38	0.293442	44	0.339775	141	1.08883	170	1.31277	150	1.15832	1.89101	0	lipid metabolism.lipid degradation.lipases.triacylglycerol lipase	Symbols: MPL1 | MPL1 (MYZUS PERSICAE-INDUCED LIPASE 1); catalytic | chr5:4571337-4574462 REVERSE
MD17G1107700	160	2.29922	149	2.14115	153	2.19863	425	6.10731	469	6.7396	501	7.19944	1.55871	5.64379e-156	lipid metabolism.lipid degradation.lipases.triacylglycerol lipase	Symbols: MPL1 | MPL1 (MYZUS PERSICAE-INDUCED LIPASE 1); catalytic | chr5:4571337-4574462 REVERSE
MD10G1282800	870	19.6814	851	19.2516	735	16.6274	1839	41.6024	1776	40.1772	2042	46.1947	1.25849	8.89597e-09	lipid metabolism.lipid degradation.lipases.triacylglycerol lipase	lipase class 3 family protein | chr4:10224921-10226862 REVERSE
MD05G1200600	217	2.17855	250	2.50985	255	2.56005	542	5.44136	567	5.69235	501	5.02975	1.17905	4.3703e-113	lipid metabolism.lipid degradation.lipases.triacylglycerol lipase	lipase class 3 family protein | chr2:17672253-17675019 REVERSE
MD03G1296900	119	1.06088	105	0.936071	119	1.06088	218	1.94346	254	2.2644	239	2.13068	0.98328	0.000587991	lipid metabolism.lipid degradation.lipases.triacylglycerol lipase	lipase class 3 family protein | chr1:571955-574981 REVERSE
MD16G1045600	104	3.42631	104	3.42631	117	3.8546	1017	33.5054	1059	34.8891	1102	36.3057	3.21875	1.00526e-65	lipid metabolism.lipid degradation.lysophospholipases.carboxylesterase	hydrolase | chr1:25765947-25767240 FORWARD
MD13G1187900	8	0.315793	8	0.315793	8	0.315793	49	1.93423	44	1.73686	41	1.61844	2.54029	3.3544e-60	lipid metabolism.lipid degradation.lysophospholipases.carboxylesterase	hydrolase | chr1:17417579-17419432 FORWARD
MD15G1085200	48	1.94821	47	1.90763	51	2.06998	231	9.37577	264	10.7152	226	9.17284	2.36642	2.14984e-178	lipid metabolism.lipid degradation.lysophospholipases.carboxylesterase	hydrolase | chr1:17417579-17419432 FORWARD
MD02G1275900	1188	45.6428	1209	46.4496	1175	45.1434	2879	110.611	2925	112.378	2975	114.299	1.26099	1.28922e-171	lipid metabolism.lipid degradation.lysophospholipases.carboxylesterase	hydrolase | chr1:25765947-25767240 FORWARD
MD09G1073100	50	0.6193	60	0.74316	52	0.644072	625	7.74125	563	6.97332	580	7.18388	3.42951	0.00785893	lipid metabolism.lipid degradation.lysophospholipases.phosphoinositide phospholipase C	phospholipase C/ phosphoric diester hydrolase | chr1:4690409-4692841 FORWARD
MD06G1140600	44	0.599674	49	0.667818	50	0.681447	161	2.19426	139	1.89442	153	2.08523	1.67718	3.09168e-32	lipid metabolism.lipid degradation.lysophospholipases.phosphoinositide phospholipase C	phosphoesterase family protein | chr3:18011545-18014082 REVERSE
MD15G1172300	23	0.324746	24	0.338866	23	0.324746	460	6.49493	426	6.01487	446	6.29726	4.31517	8.7632e-132	lipid metabolism.lipid degradation.lysophospholipases.phospholipase D	Symbols: PLDALPHA2 | PLDALPHA2 (phosphlipase d alpha 2); phospholipase D | chr1:19583940-19586551 REVERSE
MD15G1237100	1102	3.80653	994	3.43348	1102	3.80653	2853	9.85484	2716	9.38161	2729	9.42652	1.38709	3.6656e-14	lipid metabolism.lipid degradation.lysophospholipases.phospholipase D	Symbols: ATPLDDELTA, PLDDELTA | ATPLDDELTA; phospholipase D | chr4:16955518-16960170 REVERSE
MD03G1052000	3	0.340724	3	0.340724	3	0.340724	78	8.85881	84	9.54026	84	9.54026	4.88104	0	lipid metabolism.lipid transfer proteins etc	Symbols: LP1, LTP1, ATLTP1 | LP1; calmodulin binding | chr2:16130350-16131174 FORWARD
MD07G1298700	49	0.722857	49	0.722857	48	0.708105	397	5.85662	384	5.66484	424	6.25492	3.18546	2.74334e-238	lipid metabolism.lipid transfer proteins etc	Symbols: CP5 | CP5 | chr1:24046553-24048622 REVERSE
MD16G1120100	18159	161.887	18499	164.918	16600	147.988	49094	437.671	46445	414.055	50883	453.62	1.45463	3.33624e-92	lipid metabolism.lipid transfer proteins etc	Symbols: LTPG1 | LTPG1 (GLYCOSYLPHOSPHATIDYLINOSITOL-ANCHORED LIPID PROTEIN TRANSFER 1) | chr1:9740704-9742159 FORWARD
MD02G1320100	7	0.308624	7	0.308624	7	0.308624	17	0.749515	17	0.749515	15	0.661336	1.19255	3.1702e-18	lipid metabolism.lipid transfer proteins etc	lipid transfer protein-related | chr2:18307309-18308349 REVERSE
MD01G1136800	62	1.31096	69	1.45897	68	1.43783	396	8.37323	415	8.77498	457	9.66305	2.77843	2.58159e-17	lipid metabolism.Phospholipid synthesis	Symbols: ATGPAT5, GPAT5 | GPAT5 (GLYCEROL-3-PHOSPHATE ACYLTRANSFERASE 5); 1-acylglycerol-3-phosphate O-acyltransferase/ acyltransferase/ organic anion transmembrane transporter | chr3:3595765-3597952 FORWARD
MD13G1082600	138	3.12552	145	3.28406	131	2.96698	387	8.76504	366	8.28942	333	7.54201	1.41354	4.74974e-05	lipid metabolism.Phospholipid synthesis	Symbols: ATGPAT6, GPAT6 | GPAT6 (GLYCEROL-3-PHOSPHATE ACYLTRANSFERASE 6); 1-acylglycerol-3-phosphate O-acyltransferase/ acyltransferase | chr2:15952607-15955494 REVERSE
MD06G1226700	29088	306.11	27434	288.704	28436	299.248	55361	582.595	57326	603.274	61181	643.842	1.19074	2.83989e-66	lipid metabolism.Phospholipid synthesis	Symbols: NMT1, XPL1, PEAMT | XPL1 (XIPOTL 1); methyltransferase/ phosphoethanolamine N-methyltransferase | chr3:6154363-6157552 FORWARD
MD08G1174800	526	9.87012	487	9.13831	485	9.10078	1129	21.1851	1156	21.6918	1180	22.1421	1.19714	3.03171e-89	lipid metabolism.Phospholipid synthesis	Symbols: ATGPAT2, GPAT2 | GPAT2 (GLYCEROL-3-PHOSPHATE ACYLTRANSFERASE 2); acyltransferase | chr1:480852-483292 FORWARD
MD07G1136200	36908	466.059	39244	495.557	34342	433.657	81472	1028.8	78527	991.607	75227	949.936	1.17742	7.07595e-06	lipid metabolism.Phospholipid synthesis	Symbols: GPAT8 | GPAT8 (glycerol-3-phosphate acyltransferase 8); acyltransferase/ glycerol-3-phosphate O-acyltransferase | chr4:174062-176853 REVERSE
MD04G1148700	8153	267.018	7625	249.725	7735	253.328	15158	496.437	15645	512.387	15603	511.011	1.07225	2.10632e-150	lipid metabolism.Phospholipid synthesis	Symbols: ATGPAT6, GPAT6 | GPAT6 (GLYCEROL-3-PHOSPHATE ACYLTRANSFERASE 6); 1-acylglycerol-3-phosphate O-acyltransferase/ acyltransferase | chr2:15952607-15955494 REVERSE
MD15G1054300	7806	120.847	9268	143.48	8627	133.557	18890	292.441	22294	345.139	20005	309.703	1.33174	2.96041e-12	lipid metabolism.Phospholipid synthesis.(S)-coclaurine-N-methyltransferase	coclaurine N-methyltransferase, putative | chr4:15972323-15974613 REVERSE
MD06G1026700	615	2.07308	648	2.18432	602	2.02926	1378	4.64505	1457	4.91135	1278	4.30797	1.28665	0	lipid metabolism.Phospholipid synthesis.1-acylglycerol-3-phosphate O-acyltransferase	Symbols: ATS1, ACT1 | ATS1; glycerol-3-phosphate O-acyltransferase | chr1:11601781-11605060 REVERSE
MD07G1043500	22957	62.1659	20576	55.7183	19631	53.1593	54221	146.826	48344	130.912	56467	152.908	1.26233	0	lipid metabolism.Phospholipid synthesis.choline kinase	choline kinase, putative | chr1:27940673-27943204 FORWARD
MD07G1248300	16	1.39034	15	1.30344	16	1.39034	73	6.34341	66	5.73513	75	6.5172	2.21742	2.54183e-10	lipid metabolism.TAG synthesis	Symbols: OLEO1, OLE1 | OLEO1 (OLEOSIN 1) | chr4:12900430-12901577 FORWARD
MD05G1081100	2021	25.413	1909	24.0046	2039	25.6393	7634	95.9934	7602	95.591	7498	94.2833	2.02126	0.00045244	major CHO metabolism.degradation.starch.starch cleavage.alpha amylase	Symbols: ATAMY1, AMY1 | AMY1 (ALPHA-AMYLASE-LIKE); alpha-amylase | chr4:12851969-12853845 REVERSE
MD17G1058700	264	1.74454	225	1.48683	245	1.61899	634	4.18954	578	3.81949	573	3.78645	1.44072	7.1461e-06	major CHO metabolism.degradation.starch.starch cleavage.alpha amylase	Symbols: ATAMY3, AMY3 | AMY3 (ALPHA-AMYLASE-LIKE 3); alpha-amylase | chr1:26288278-26293053 REVERSE
MD03G1180300	113	2.03581	109	1.96374	117	2.10787	269	4.8463	272	4.90035	315	5.67504	1.33655	3.17494e-06	major CHO metabolism.degradation.starch.starch cleavage.beta amylase	Symbols: BMY6, BAM4 | BAM4 (BETA-AMYLASE 4); beta-amylase/ catalytic/ cation binding | chr5:22551749-22554964 FORWARD
MD02G1066500	10438	88.3115	10555	89.3014	10477	88.6414	46454	393.027	40398	341.79	46200	390.879	2.03494	3.01194e-130	major CHO metabolism.degradation.sucrose.hexokinase	Symbols: ATHXK2, HXK2 | HXK2 (HEXOKINASE 2); ATP binding / fructokinase/ glucokinase/ hexokinase | chr2:8570750-8574000 FORWARD
MD09G1192100	4351	39.7095	3735	34.0876	4298	39.2258	13439	122.651	13664	124.705	15768	143.907	1.81469	6.68142e-173	major CHO metabolism.degradation.sucrose.invertases.cell wall	Symbols: ATCWINV1, ATBFRUCT1 | ATBFRUCT1; beta-fructofuranosidase/ hydrolase, hydrolyzing O-glycosyl compounds | chr3:4532911-4535867 REVERSE
MD12G1028200	34952	277.066	33836	268.219	34189	271.018	67564	535.582	60413	478.896	61847	490.264	1.01924	0	major CHO metabolism.degradation.sucrose.invertases.cell wall	Symbols: AtcwINV4 | AtcwINV4 (Arabidopsis thaliana cell wall invertase 4); hydrolase, hydrolyzing O-glycosyl compounds | chr2:15174730-15177870 REVERSE
MD07G1254500	30741	279.901	27421	249.672	28503	259.524	82396	750.226	84644	770.695	75724	689.477	1.52756	1.90391e-17	major CHO metabolism.degradation.sucrose.invertases.vacuolar	Symbols: ATBETAFRUCT4, VAC-INV | ATBETAFRUCT4; beta-fructofuranosidase/ hydrolase, hydrolyzing O-glycosyl compounds | chr1:4153652-4157644 FORWARD
MD17G1287000	171	1.49934	192	1.68347	197	1.72731	1584	13.8886	1818	15.9403	1734	15.2038	3.20524	3.24955e-30	major CHO metabolism.degradation.sucrose.Susy	Symbols: SUS6, ATSUS6 | SUS6 (SUCROSE SYNTHASE 6); UDP-glycosyltransferase/ sucrose synthase | chr1:27584479-27588326 REVERSE
MD06G1237200	4154	39.0399	4355	40.9289	3965	37.2636	13440	126.311	13111	123.219	11932	112.139	1.64972	2.66723e-09	major CHO metabolism.degradation.sucrose.Susy	Symbols: SUS6, ATSUS6 | SUS6 (SUCROSE SYNTHASE 6); UDP-glycosyltransferase/ sucrose synthase | chr1:27584479-27588326 REVERSE
MD09G1280200	4619	39.3623	4744	40.4276	4606	39.2515	10767	91.7545	10062	85.7466	11619	99.0151	1.2563	2.16709e-28	major CHO metabolism.degradation.sucrose.Susy	Symbols: SUS6, ATSUS6 | SUS6 (SUCROSE SYNTHASE 6); UDP-glycosyltransferase/ sucrose synthase | chr1:27584479-27588326 REVERSE
MD14G1244000	1594	15.0425	1487	14.0327	1456	13.7402	3376	31.8591	3094	29.1979	3619	34.1523	1.07677	0	major CHO metabolism.degradation.sucrose.Susy	Symbols: SUS6, ATSUS6 | SUS6 (SUCROSE SYNTHASE 6); UDP-glycosyltransferase/ sucrose synthase | chr1:27584479-27588326 REVERSE
MD02G1000500	22	0.345826	20	0.314387	21	0.330106	93	1.4619	89	1.39902	80	1.25755	2.07296	0	major CHO metabolism.synthesis.starch.AGPase	Symbols: APS2 | APS2 (ADP-glucose pyrophoshorylase small subunit 2); glucose-1-phosphate adenylyltransferase/ nucleotidyltransferase/ transferase | chr1:1673861-1675934 REVERSE
MD08G1002300	563335	5810.23	539678	5566.23	600645	6195.05	1240127	12790.7	1173434	12102.8	1254428	12938.2	1.06944	0	major CHO metabolism.synthesis.starch.starch branching	Symbols: SBE2.2 | SBE2.2 (starch branching enzyme 2.2); 1,4-alpha-glucan branching enzyme | chr5:931904-937641 FORWARD
MD06G1122100	605835	5610.91	549903	5092.9	588765	5452.81	1274884	11807.3	1397962	12947.1	1397521	12943.1	1.23257	1.90889e-68	major CHO metabolism.synthesis.starch.starch synthase	starch synthase, putative | chr1:11920390-11923766 REVERSE
MD14G1164600	19	0.335305	19	0.335305	19	0.335305	58	1.02356	57	1.00592	54	0.952973	1.65675	1.09412e-94	minor CHO metabolism.callose	Symbols: ATGSL08, GSL8, GSL08, ATGSL8 | GSL8 (GLUCAN SYNTHASE-LIKE 8); 1,3-beta-glucan synthase/ transferase, transferring glycosyl groups | chr2:15454697-15469666 REVERSE
MD05G1321600	51	0.631887	52	0.644277	61	0.755787	963	11.9315	912	11.2996	959	11.882	4.00366	1.53602e-223	minor CHO metabolism.galactose.alpha-galactosidases	Symbols: AtAGAL2 | AtAGAL2 (Arabidopsis thaliana ALPHA-GALACTOSIDASE 2); alpha-galactosidase/ catalytic/ hydrolase, hydrolyzing O-glycosyl compounds | chr5:2690879-2693538 REVERSE
MD07G1232600	4413	39.2786	4984	44.3609	4395	39.1184	15320	136.358	15420	137.248	14903	132.647	1.6444	3.57002e-222	minor CHO metabolism.galactose.alpha-galactosidases	alpha-galactosidase, putative / melibiase, putative / alpha-D-galactoside galactohydrolase, putative | chr3:20882803-20885915 FORWARD
MD05G1321700	7783	100.569	8480	109.576	8197	105.919	26122	337.539	23610	305.08	26726	345.344	1.62691	8.0471e-105	minor CHO metabolism.galactose.alpha-galactosidases	Symbols: AtAGAL2 | AtAGAL2 (Arabidopsis thaliana ALPHA-GALACTOSIDASE 2); alpha-galactosidase/ catalytic/ hydrolase, hydrolyzing O-glycosyl compounds | chr5:2690879-2693538 REVERSE
MD13G1000400	2411	23.0096	2378	22.6947	2352	22.4466	6316	60.2774	6148	58.6741	5586	53.3106	1.34299	0	minor CHO metabolism.galactose.alpha-galactosidases	Symbols: AtAGAL1 | AtAGAL1 (Arabidopsis thaliana ALPHA-GALACTOSIDASE 1); alpha-galactosidase/ catalytic/ hydrolase, hydrolyzing O-glycosyl compounds | chr5:2694677-2697724 REVERSE
MD15G1201000	477	6.81422	458	6.5428	532	7.59993	4362	62.3137	4138	59.1137	3931	56.1566	3.06921	0	minor CHO metabolism.myo-inositol.myo inositol oxygenases	Symbols: MIOX4 | MIOX4; inositol oxygenase | chr4:13297698-13300387 FORWARD
MD17G1179500	352	4.54842	413	5.33664	375	4.84562	1935	25.0034	2171	28.0529	1889	24.409	2.43473	7.17611e-62	minor CHO metabolism.myo-inositol.myo inositol oxygenases	Symbols: MIOX1 | MIOX1 (MYO-INISITOL OXYGENASE); inositol oxygenase/ oxidoreductase | chr1:4968142-4970311 REVERSE
MD02G1264100	32	0.355945	33	0.367068	31	0.344822	221	2.45824	257	2.85868	224	2.49161	2.88059	5.69022e-185	minor CHO metabolism.others	mannose 6-phosphate reductase (NADPH-dependent), putative | chr2:9103207-9105187 REVERSE
MD17G1132700	23	0.330391	23	0.330391	23	0.330391	89	1.27847	80	1.14919	90	1.29283	1.9115	3.88674e-49	minor CHO metabolism.others	aldo/keto reductase family protein | chr1:2049602-2052154 REVERSE
MD12G1149800	226	3.54111	244	3.82314	247	3.87015	670	10.498	573	8.97812	621	9.73021	1.35171	3.43743e-18	minor CHO metabolism.others	aldo/keto reductase family protein | chr2:15834867-15836881 FORWARD
MD07G1143900	2183	27.3526	2181	27.3276	2103	26.3502	4500	56.3843	4700	58.8902	4335	54.3168	1.15553	1.39428e-178	minor CHO metabolism.others	aldose 1-epimerase family protein | chr3:22799027-22801205 FORWARD
MD14G1236900	1205	20.7011	1100	18.8973	1115	19.155	2498	42.914	2455	42.1753	2210	37.9663	1.08559	4.59238e-57	minor CHO metabolism.others	aldose 1-epimerase family protein | chr3:6143519-6145337 REVERSE
MD13G1147700	18	0.306383	19	0.323404	19	0.323404	59	1.00425	69	1.17447	65	1.10638	1.80073	0	minor CHO metabolism.raffinose family.galactinol synthases.known	Symbols: AtGolS2 | AtGolS2 (Arabidopsis thaliana galactinol synthase 2); transferase, transferring glycosyl groups / transferase, transferring hexosyl groups | chr1:21207537-21209596 FORWARD
MD16G1095000	48	1.36389	46	1.30706	44	1.25023	125	3.5518	139	3.9496	143	4.06326	1.51141	1.67849e-44	minor CHO metabolism.raffinose family.galactinol synthases.putative	Symbols: AtGolS4 | AtGolS4 (Arabidopsis thaliana galactinol synthase 4); transferase, transferring glycosyl groups / transferase, transferring hexosyl groups | chr1:22278975-22280586 REVERSE
MD06G1169800	36	0.37091	30	0.309091	36	0.37091	106	1.09212	97	0.999396	94	0.968487	1.49074	2.0135e-83	minor CHO metabolism.raffinose family.raffinose synthases.known	Symbols: SIP1 | SIP1 (seed imbibition 1-like); galactinol-sucrose galactosyltransferase/ hydrolase, hydrolyzing O-glycosyl compounds | chr5:16161515-16165357 FORWARD
MD17G1030100	6641	62.413	6627	62.2814	6680	62.7795	19941	187.408	19366	182.004	18738	176.102	1.47964	6.66422e-56	minor CHO metabolism.raffinose family.raffinose synthases.known	Symbols: SIP1 | SIP1 (seed imbibition 1-like); galactinol-sucrose galactosyltransferase/ hydrolase, hydrolyzing O-glycosyl compounds | chr5:16161515-16165357 FORWARD
MD14G1070300	76	0.690856	72	0.654496	64	0.581774	195	1.77259	185	1.68169	173	1.57261	1.42811	0	minor CHO metabolism.raffinose family.raffinose synthases.putative	Symbols: AtSIP2 | AtSIP2 (Arabidopsis thaliana seed imbibition 2); hydrolase, hydrolyzing O-glycosyl compounds | chr3:21288765-21293158 REVERSE
MD07G1262100	13	0.33731	13	0.33731	12	0.311363	52	1.34924	53	1.37519	52	1.34924	2.11884	0	minor CHO metabolism.sugar alcohols	sorbitol dehydrogenase, putative / L-iditol 2-dehydrogenase, putative | chr5:21111445-21113403 FORWARD
MD01G1194600	1310	24.943	1164	22.1631	1383	26.3329	3459	65.8609	3686	70.1831	3927	74.7718	1.51507	2.57352e-281	minor CHO metabolism.sugar alcohols	sorbitol dehydrogenase, putative / L-iditol 2-dehydrogenase, putative | chr5:21111445-21113403 FORWARD
MD01G1195400	43	0.994775	43	0.994775	42	0.971641	89	2.05895	82	1.89701	99	2.2903	1.13319	2.38851e-304	minor CHO metabolism.sugar alcohols	sorbitol dehydrogenase, putative / L-iditol 2-dehydrogenase, putative | chr5:21111445-21113403 FORWARD
MD00G1005700	72208	1560.79	68928	1489.89	68718	1485.35	128462	2776.73	149803	3238.02	133236	2879.92	1.07854	1.02369e-114	minor CHO metabolism.sugar alcohols	sorbitol dehydrogenase, putative / L-iditol 2-dehydrogenase, putative | chr5:21111445-21113403 FORWARD
MD09G1201200	393	4.70419	357	4.27327	414	4.95556	22978	275.046	23177	277.428	23240	278.182	5.87017	7.85758e-193	misc.acid and other phosphatases	acid phosphatase, putative | chr4:12901534-12903125 REVERSE
MD09G1200500	4950	68.0121	4763	65.4428	4812	66.1161	86611	1190.02	87946	1208.36	83694	1149.94	4.10831	2.15682e-21	misc.acid and other phosphatases	acid phosphatase, putative | chr4:12901534-12903125 REVERSE
MD12G1192100	36	0.331279	33	0.303673	33	0.303673	349	3.21157	304	2.79747	336	3.09194	3.32097	1.72203e-10	misc.acid and other phosphatases	acid phosphatase class B family protein | chr2:16145907-16146857 FORWARD
MD12G1023400	236	1.98674	234	1.96991	242	2.03725	1491	12.5518	1440	12.1225	1477	12.434	2.53612	7.96766e-195	misc.acid and other phosphatases	Symbols: ATPAP20, PAP20 | PAP20; acid phosphatase/ protein serine/threonine phosphatase | chr3:19561327-19564195 REVERSE
MD06G1142300	5519	40.6084	5990	44.074	5280	38.8499	27562	202.799	28312	208.318	31240	229.862	2.42315	8.29424e-116	misc.acid and other phosphatases	Symbols: ATPAP27, PAP27 | PAP27 (PURPLE ACID PHOSPHATASE 27); acid phosphatase/ protein serine/threonine phosphatase | chr5:20523575-20526469 REVERSE
MD09G1032300	606	5.75937	561	5.3317	645	6.13002	2224	21.1367	1881	17.8769	2188	20.7946	1.7719	2.62649e-210	misc.acid and other phosphatases	5'-AMP-activated protein kinase beta-1 subunit-related | chr3:198679-201742 REVERSE
MD15G1061100	1225	25.6231	1252	26.1878	1105	23.1131	3820	79.9022	4131	86.4073	4064	85.0059	1.72616	2.43661e-99	misc.acid and other phosphatases	phosphatase | chr1:6090560-6092027 REVERSE
MD07G1029700	1930	12.4735	2089	13.5012	2167	14.0053	6283	40.6069	6880	44.4653	6121	39.5599	1.64567	2.19168e-13	misc.acid and other phosphatases	Symbols: ATPAP27, PAP27 | PAP27 (PURPLE ACID PHOSPHATASE 27); acid phosphatase/ protein serine/threonine phosphatase | chr5:20523575-20526469 REVERSE
MD04G1009800	456	5.02901	416	4.58787	453	4.99593	1452	16.0134	1305	14.3922	1291	14.2378	1.65777	6.44635e-51	misc.acid and other phosphatases	Symbols: ATPAP15, PAP15 | PAP15 (PURPLE ACID PHOSPHATASE 15); acid phosphatase/ protein serine/threonine phosphatase | chr3:2255710-2258005 REVERSE
MD06G1142200	10275	121.346	11167	131.88	11739	138.635	29352	346.642	32741	386.665	27440	324.061	1.49311	4.77759e-254	misc.acid and other phosphatases	Symbols: ATPAP27, PAP27 | PAP27 (PURPLE ACID PHOSPHATASE 27); acid phosphatase/ protein serine/threonine phosphatase | chr5:20523575-20526469 REVERSE
MD10G1274000	17	0.761618	17	0.761618	16	0.716816	41	1.83684	38	1.70244	40	1.79204	1.28937	5.09016e-09	misc.acid and other phosphatases	NLI interacting factor (NIF) family protein | chr5:18537349-18538196 FORWARD
MD01G1146100	65	3.03457	60	2.80114	65	3.03457	135	6.30257	130	6.06914	138	6.44263	1.2153	0	misc.acid and other phosphatases	acid phosphatase class B family protein | chr2:16663017-16664538 REVERSE
MD06G1233400	1575	34.4077	1500	32.7693	1400	30.5846	3012	65.8007	3043	66.4779	3173	69.3179	1.0608	0	misc.acid and other phosphatases	Symbols: PAP3, ATPAP3 | PAP3 (PURPLE ACID PHOSPHATASE 3); acid phosphatase/ protein serine/threonine phosphatase | chr1:5058680-5061136 FORWARD
MD04G1176900	1550	18.4398	1760	20.9381	1699	20.2124	3544	42.1617	3612	42.9706	3243	38.5808	1.10386	9.02326e-10	misc.acid and other phosphatases	acid phosphatase class B family protein | chr2:16145907-16146857 FORWARD
MD17G1212200	4612	90.0662	5344	104.361	4813	93.9914	11100	216.768	10387	202.844	10995	214.718	1.03113	0	misc.acid and other phosphatases	phosphatidic acid phosphatase-related / PAP2-related | chr3:5351071-5353728 FORWARD
MD05G1059300	78494	811.958	78387	810.851	89468	925.475	151631	1568.5	159118	1645.95	173417	1793.86	1.05599	3.89095e-24	misc.acid and other phosphatases	Symbols: PAP10, ATPAP10 | PAP10 (PURPLE ACID PHOSPHATASE 10); acid phosphatase/ protein serine/threonine phosphatase | chr2:7120419-7122832 REVERSE
MD07G1143600	298	3.91844	322	4.23402	348	4.57589	941	12.3733	1043	13.7145	1003	13.1886	1.57797	2.50638e-137	misc.acyl transferases	acetylesterase, putative | chr4:485833-488007 FORWARD
MD02G1305300	75	1.35371	69	1.24541	77	1.38981	984	17.7607	1040	18.7715	1102	19.8905	3.86453	4.18238e-153	misc.alcohol dehydrogenases.cinnamyl alcohol dehydrogenase	cinnamyl-alcohol dehydrogenase, putative (CAD) | chr5:6556420-6558342 FORWARD
MD07G1020900	60	0.338546	62	0.349831	66	0.3724	459	2.58988	387	2.18362	443	2.4996	2.81893	1.96504e-20	misc.alcohol dehydrogenases.cinnamyl alcohol dehydrogenase	cinnamyl-alcohol dehydrogenase, putative (CAD) | chr5:6556420-6558342 FORWARD
MD04G1006100	363	4.89238	372	5.01367	389	5.24279	1684	22.6963	1503	20.2569	1456	19.6234	2.08287	1.03486e-97	misc.alcohol dehydrogenases.cinnamyl alcohol dehydrogenase	cinnamyl-alcohol dehydrogenase, putative (CAD) | chr5:6556420-6558342 FORWARD
MD02G1302900	151	1.36878	133	1.20561	130	1.17842	441	3.99756	463	4.19698	422	3.82533	1.64257	2.22563e-77	misc.alcohol dehydrogenases.cinnamyl alcohol dehydrogenase	cinnamyl-alcohol dehydrogenase, putative (CAD) | chr5:6556420-6558342 FORWARD
MD11G1273700	11	0.330447	11	0.330447	12	0.360487	86	2.58349	99	2.97402	96	2.8839	2.99724	5.07058e-10	misc.beta 1,3 glucan hydrolases	FUNCTIONS IN: molecular_function unknown; INVOLVED IN: biological_process unknown; LOCATED IN: endomembrane system; CONTAINS InterPro DOMAIN/s: X8 (InterPro:IPR012946); BEST Arabidopsis thaliana protein match is: glycosyl hydrolase family protein 17 (TAIR:AT2G43670.1); Has 747 Blast hits to 711 proteins in 30 species: Archae - 0; Bacteria - 0; Metazoa - 0; Fungi - 0; Plants - 747; Viruses - 0; Ot…
MD00G1058100	74	2.08588	71	2.00132	73	2.05769	289	8.14621	337	9.49922	283	7.97709	2.2064	4.29421e-12	misc.beta 1,3 glucan hydrolases	glycosyl hydrolase family protein 17 | chr5:13910418-13911160 REVERSE
MD05G1236800	12	0.342476	12	0.342476	12	0.342476	51	1.45552	45	1.28429	45	1.28429	1.98324	7.32693e-22	misc.beta 1,3 glucan hydrolases	LOCATED IN: endomembrane system; CONTAINS InterPro DOMAIN/s: X8 (InterPro:IPR012946); BEST Arabidopsis thaliana protein match is: glycosyl hydrolase family protein 17 (TAIR:AT5G67460.1); Has 136128 Blast hits to 57102 proteins in 1817 species: Archae - 165; Bacteria - 17617; Metazoa - 56967; Fungi - 20796; Plants - 12784; Viruses - 3661; Other Eukaryotes - 24138 (source: NCBI BLink). | chr1:29897…
MD09G1151300	707	6.56506	697	6.4722	785	7.28935	3053	28.3495	2607	24.2081	2809	26.0838	1.93131	1.16237e-52	misc.beta 1,3 glucan hydrolases	FUNCTIONS IN: molecular_function unknown; INVOLVED IN: biological_process unknown; LOCATED IN: endomembrane system; CONTAINS InterPro DOMAIN/s: X8 (InterPro:IPR012946); BEST Arabidopsis thaliana protein match is: unknown protein (TAIR:AT1G29380.1); Has 799 Blast hits to 763 proteins in 42 species: Archae - 0; Bacteria - 0; Metazoa - 0; Fungi - 23; Plants - 773; Viruses - 0; Other Eukaryotes - 3 (…
MD10G1336600	76	2.06147	70	1.89873	69	1.8716	265	7.18803	260	7.05241	247	6.69979	1.89779	8.10015e-232	misc.beta 1,3 glucan hydrolases	glycosyl hydrolase family protein 17 | chr5:13910418-13911160 REVERSE
MD11G1210800	452	8.54762	402	7.60208	455	8.60435	1439	27.2124	1520	28.7442	1477	27.931	1.83218	1.23951e-11	misc.beta 1,3 glucan hydrolases	glycosyl hydrolase family 17 protein | chr5:22388782-22390714 FORWARD
MD10G1213700	142	3.25023	129	2.95267	130	2.97556	427	9.77357	459	10.506	497	11.3758	1.78824	4.68114e-74	misc.beta 1,3 glucan hydrolases	LOCATED IN: endomembrane system; CONTAINS InterPro DOMAIN/s: X8 (InterPro:IPR012946); BEST Arabidopsis thaliana protein match is: glycosyl hydrolase family protein 17 (TAIR:AT5G67460.1); Has 136128 Blast hits to 57102 proteins in 1817 species: Archae - 165; Bacteria - 17617; Metazoa - 56967; Fungi - 20796; Plants - 12784; Viruses - 3661; Other Eukaryotes - 24138 (source: NCBI BLink). | chr1:29897…
MD03G1060400	358	5.1086	378	5.394	324	4.62343	1251	17.8516	1059	15.1118	1078	15.3829	1.80155	9.76679e-10	misc.beta 1,3 glucan hydrolases	glycosyl hydrolase family 17 protein | chr5:23641142-23642853 REVERSE
MD04G1187200	1349	14.1388	1357	14.2227	1375	14.4113	4250	44.5441	4162	43.6218	4465	46.7976	1.56153	1.87964e-156	misc.beta 1,3 glucan hydrolases	FUNCTIONS IN: molecular_function unknown; INVOLVED IN: biological_process unknown; LOCATED IN: endomembrane system; CONTAINS InterPro DOMAIN/s: X8 (InterPro:IPR012946); BEST Arabidopsis thaliana protein match is: unknown protein (TAIR:AT1G29380.1); Has 799 Blast hits to 763 proteins in 42 species: Archae - 0; Bacteria - 0; Metazoa - 0; Fungi - 23; Plants - 773; Viruses - 0; Other Eukaryotes - 3 (…
MD06G1202000	28647	260.164	28750	261.099	27473	249.502	61975	562.839	63576	577.379	63501	576.698	1.21316	2.2204e-17	misc.beta 1,3 glucan hydrolases	Symbols: PDCB3 | PDCB3 (PLASMODESMATA CALLOSE-BINDING PROTEIN 3); callose binding / polysaccharide binding | chr1:6418858-6420557 REVERSE
MD00G1109800	232	3.63072	257	4.02197	215	3.36468	568	8.88902	576	9.01421	521	8.15348	1.14383	8.49978e-42	misc.beta 1,3 glucan hydrolases	FUNCTIONS IN: molecular_function unknown; INVOLVED IN: biological_process unknown; LOCATED IN: cellular_component unknown; CONTAINS InterPro DOMAIN/s: X8 (InterPro:IPR012946); BEST Arabidopsis thaliana protein match is: glucan endo-1,3-beta-glucosidase-related (TAIR:AT1G09460.1); Has 776 Blast hits to 740 proteins in 35 species: Archae - 0; Bacteria - 0; Metazoa - 0; Fungi - 3; Plants - 770; Viru…
MD17G1129900	147	4.70721	146	4.67519	159	5.09147	342	10.9515	359	11.4958	339	10.8554	1.16438	2.19807e-138	misc.beta 1,3 glucan hydrolases	LOCATED IN: endomembrane system; CONTAINS InterPro DOMAIN/s: X8 (InterPro:IPR012946); BEST Arabidopsis thaliana protein match is: glycosyl hydrolase family protein 17 (TAIR:AT5G67460.1); Has 136128 Blast hits to 57102 proteins in 1817 species: Archae - 165; Bacteria - 17617; Metazoa - 56967; Fungi - 20796; Plants - 12784; Viruses - 3661; Other Eukaryotes - 24138 (source: NCBI BLink). | chr1:29897…
MD14G1079900	1011	30.3476	984	29.5371	999	29.9874	34851	1046.14	33206	996.757	29681	890.946	4.95501	7.90659e-06	misc.beta 1,3 glucan hydrolases.glucan endo-1,3-beta-glucosidase	Symbols: BG3 | BG3 (BETA-1,3-GLUCANASE 3); cellulase/ hydrolase, hydrolyzing O-glycosyl compounds | chr3:21181742-21183075 REVERSE
MD14G1080000	901	23.8075	1047	27.6654	1046	27.6389	23909	631.759	24872	657.204	24559	648.934	4.54193	4.24967e-25	misc.beta 1,3 glucan hydrolases.glucan endo-1,3-beta-glucosidase	Symbols: BG3 | BG3 (BETA-1,3-GLUCANASE 3); cellulase/ hydrolase, hydrolyzing O-glycosyl compounds | chr3:21181742-21183075 REVERSE
MD14G1080100	152	3.98923	171	4.48788	170	4.46164	3554	93.2745	3913	102.696	3509	92.0935	4.52668	9.71036e-95	misc.beta 1,3 glucan hydrolases.glucan endo-1,3-beta-glucosidase	Symbols: BG3 | BG3 (BETA-1,3-GLUCANASE 3); cellulase/ hydrolase, hydrolyzing O-glycosyl compounds | chr3:21181742-21183075 REVERSE
MD12G1089500	490	10.0015	485	9.89943	512	10.4505	5704	116.425	5758	117.528	5416	110.547	3.45038	6.0874e-08	misc.beta 1,3 glucan hydrolases.glucan endo-1,3-beta-glucosidase	catalytic/ cation binding / hydrolase, hydrolyzing O-glycosyl compounds | chr4:9200010-9201552 REVERSE
MD11G1189000	4870	92.5002	4040	76.7353	4220	80.1542	40036	760.439	41951	796.812	40524	769.708	3.2539	1.44726e-14	misc.beta 1,3 glucan hydrolases.glucan endo-1,3-beta-glucosidase	catalytic/ cation binding / hydrolase, hydrolyzing O-glycosyl compounds | chr4:9200010-9201552 REVERSE
MD00G1122900	122	3.00875	116	2.86078	112	2.76213	926	22.8369	1023	25.2291	910	22.4423	3.02515	7.18154e-61	misc.beta 1,3 glucan hydrolases.glucan endo-1,3-beta-glucosidase	glycosyl hydrolase family 17 protein | chr3:5345051-5346988 FORWARD
MD03G1171500	705	11.4529	749	12.1677	699	11.3555	4317	70.1309	4189	68.0515	4117	66.8819	2.51648	5.96077e-40	misc.beta 1,3 glucan hydrolases.glucan endo-1,3-beta-glucosidase	catalytic/ cation binding / hydrolase, hydrolyzing O-glycosyl compounds | chr4:9200010-9201552 REVERSE
MD11G1008900	221	2.15359	202	1.96844	184	1.79303	1247	12.1517	1204	11.7327	1086	10.5828	2.51482	4.7361e-77	misc.beta 1,3 glucan hydrolases.glucan endo-1,3-beta-glucosidase	glycosyl hydrolase family 17 protein | chr3:4425227-4428179 REVERSE
MD09G1113900	1344	17.4772	1458	18.9596	1455	18.9206	7090	92.1973	6287	81.7552	6327	82.2753	2.22864	4.399e-125	misc.beta 1,3 glucan hydrolases.glucan endo-1,3-beta-glucosidase	glycosyl hydrolase family 17 protein | chr2:2199219-2201486 FORWARD
MD01G1134200	38	0.648228	34	0.579993	36	0.614111	147	2.50762	155	2.64409	144	2.45644	2.03343	0.00125392	misc.beta 1,3 glucan hydrolases.glucan endo-1,3-beta-glucosidase	glycosyl hydrolase family 17 protein / beta-1,3-glucanase, putative | chr3:20549599-20552215 REVERSE
MD17G1210800	872	17.7055	967	19.6344	813	16.5076	2496	50.68	2473	50.213	2401	48.7511	1.59218	7.82711e-136	misc.beta 1,3 glucan hydrolases.glucan endo-1,3-beta-glucosidase	glycosyl hydrolase family 17 protein | chr3:5345051-5346988 FORWARD
MD12G1084100	151	3.74774	173	4.29377	156	3.87184	392	9.72924	406	10.0767	419	10.3994	1.30723	0	misc.beta 1,3 glucan hydrolases.glucan endo-1,3-beta-glucosidase	Symbols: BG1 | BG1 (BETA-1,3-GLUCANASE 1); catalytic/ cation binding / hydrolase, hydrolyzing O-glycosyl compounds | chr3:21191237-21193189 REVERSE
MD05G1283400	18	0.329484	16	0.292875	16	0.292875	34	0.622359	36	0.658968	36	0.658968	1.09878	5.94958e-16	misc.beta 1,3 glucan hydrolases.glucan endo-1,3-beta-glucosidase	glycosyl hydrolase family 17 protein | chr1:10550947-10553215 REVERSE
MD12G1002300	7447	106.817	6915	99.1861	8187	117.431	14735	211.353	15252	218.769	16836	241.489	1.06385	7.27991e-15	misc.beta 1,3 glucan hydrolases.glucan endo-1,3-beta-glucosidase	glycosyl hydrolase family 17 protein | chr1:24054173-24056414 REVERSE
MD06G1190100	51	0.700236	47	0.645315	50	0.686506	242	3.32269	249	3.4188	244	3.35015	2.23415	0	misc.calcineurin-like phosphoesterase family protein	Symbols: MAG1 | MAG1 (MAIGO 1); hydrolase/ protein serine/threonine phosphatase | chr3:17637129-17639606 REVERSE
MD15G1029500	25	0.349554	24	0.335572	22	0.307608	304	4.25058	318	4.44633	305	4.26456	3.80265	2.80692e-42	misc.cytochrome P450	Symbols: CYP721A1 | CYP721A1; electron carrier/ heme binding / iron ion binding / monooxygenase/ oxygen binding | chr1:28199970-28201950 REVERSE
MD05G1169600	54	0.921571	54	0.921571	52	0.887438	774	13.2092	696	11.878	735	12.5436	3.61834	2.02417e-96	misc.cytochrome P450	Symbols: CYP82G1 | CYP82G1; electron carrier/ heme binding / iron ion binding / monooxygenase/ oxygen binding | chr3:9167285-9169282 REVERSE
MD13G1115700	16	0.300087	18	0.337598	17	0.318842	185	3.46975	159	2.98211	174	3.26344	3.35716	0	misc.cytochrome P450	Symbols: CYP76C4 | CYP76C4; electron carrier/ heme binding / iron ion binding / monooxygenase/ oxygen binding | chr2:18773541-18775654 REVERSE
MD11G1115200	158	0.673077	137	0.583617	150	0.638997	1150	4.89898	1185	5.04808	1122	4.7797	2.86959	2.22e-10	misc.cytochrome P450	Symbols: CYP93D1 | CYP93D1; electron carrier/ heme binding / iron ion binding / monooxygenase/ oxygen binding | chr5:2136160-2137925 REVERSE
MD15G1255700	95	0.986905	97	1.00768	101	1.04924	481	4.99685	475	4.93452	508	5.27734	2.31782	9.60601e-17	misc.cytochrome P450	Symbols: CYP722A1 | CYP722A1; electron carrier/ heme binding / iron ion binding / monooxygenase/ oxygen binding | chr1:6785427-6787967 REVERSE
MD14G1247400	66	0.364874	66	0.364874	59	0.326175	284	1.57006	286	1.58112	295	1.63088	2.3085	6.9007e-196	misc.cytochrome P450	electron carrier/ heme binding / iron ion binding / monooxygenase/ oxygen binding | chr1:27573116-27575273 FORWARD
MD07G1095100	178	1.94431	193	2.10816	181	1.97708	876	9.56862	832	9.08801	862	9.4157	2.18665	1.46671e-54	misc.cytochrome P450	Symbols: CYP714A1 | CYP714A1; electron carrier/ heme binding / iron ion binding / monooxygenase/ oxygen binding | chr5:8567581-8570358 REVERSE
MD02G1247800	688	17.2969	615	15.4616	710	17.8499	2985	75.0452	3118	78.3889	2658	66.8242	2.12344	2.83227e-232	misc.cytochrome P450	Symbols: CYP77A4 | CYP77A4; electron carrier/ heme binding / iron ion binding / monooxygenase/ oxygen binding | chr5:1335995-1337670 FORWARD
MD05G1189900	38	0.3068	41	0.331021	42	0.339095	161	1.29986	174	1.40482	182	1.46941	2.00478	7.43056e-63	misc.cytochrome P450	Symbols: CYP82G1 | CYP82G1; electron carrier/ heme binding / iron ion binding / monooxygenase/ oxygen binding | chr3:9167285-9169282 REVERSE
MD01G1204500	310	1.77913	361	2.07183	312	1.79061	1412	8.10366	1358	7.79375	1515	8.6948	2.06077	3.07794e-53	misc.cytochrome P450	Symbols: CYP89A6 | CYP89A6; electron carrier/ heme binding / iron ion binding / monooxygenase/ oxygen binding | chr1:24123789-24125324 FORWARD
MD10G1158100	6988	122.931	6715	118.128	7664	134.823	32105	564.782	31065	546.486	28167	495.506	2.02942	1.03909e-136	misc.cytochrome P450	Symbols: CYP82G1 | CYP82G1; electron carrier/ heme binding / iron ion binding / monooxygenase/ oxygen binding | chr3:9167285-9169282 REVERSE
MD16G1058000	41	1.0189	42	1.04375	37	0.919496	155	3.85194	150	3.72769	145	3.60343	1.9696	2.57441e-37	misc.cytochrome P450	Symbols: CYP72A15 | CYP72A15; electron carrier/ heme binding / iron ion binding / monooxygenase/ oxygen binding | chr3:4937317-4939465 FORWARD
MD10G1138400	1768	7.07464	1916	7.66686	1910	7.64285	7351	29.415	6772	27.0981	7132	28.5386	1.82654	0	misc.cytochrome P450	Symbols: CYP87A2 | CYP87A2; electron carrier/ heme binding / iron ion binding / monooxygenase/ oxygen binding | chr1:4342282-4344857 FORWARD
MD00G1036100	1476	27.4445	1601	29.7687	1687	31.3678	5798	107.807	5745	106.822	5200	96.6879	1.75361	2.16659e-304	misc.cytochrome P450	Symbols: CYP78A6 | CYP78A6; electron carrier/ heme binding / iron ion binding / monooxygenase/ oxygen binding | chr2:19153328-19155489 REVERSE
MD00G1204600	1368	22.9929	1410	23.6988	1364	22.9256	4214	70.8275	4778	80.307	4020	67.5668	1.71371	4.36351e-60	misc.cytochrome P450	Symbols: CYP78A6 | CYP78A6; electron carrier/ heme binding / iron ion binding / monooxygenase/ oxygen binding | chr2:19153328-19155489 REVERSE
MD06G1163300	1025	12.5873	1036	12.7224	961	11.8013	3063	37.6145	3247	39.874	3081	37.8355	1.55549	3.09876e-06	misc.cytochrome P450	Symbols: CYP71A25 | CYP71A25; electron carrier/ heme binding / iron ion binding / monooxygenase/ oxygen binding | chr3:17879566-17881312 FORWARD
MD06G1163800	18	0.332619	18	0.332619	19	0.351098	53	0.979378	54	0.997857	55	1.01634	1.45992	5.01234e-66	misc.cytochrome P450	Symbols: CYP71A26 | CYP71A26; electron carrier/ heme binding / iron ion binding / monooxygenase/ oxygen binding | chr3:17876571-17878173 FORWARD
MD05G1262700	209	4.75019	214	4.86383	228	5.18203	558	12.6823	556	12.6369	539	12.2505	1.51499	1.92978e-67	misc.cytochrome P450	Symbols: CYP716A1 | CYP716A1; electron carrier/ heme binding / iron ion binding / monooxygenase/ oxygen binding | chr5:14195377-14197613 FORWARD
MD07G1135500	471	11.5937	432	10.6337	459	11.2983	1414	34.8056	1289	31.7288	1378	33.9195	1.55649	4.06963e-11	misc.cytochrome P450	Symbols: CYP86A8, LCR | CYP86A8; fatty acid (omega-1)-hydroxylase/ oxygen binding | chr2:18912260-18914739 REVERSE
MD06G1164000	163	3.13898	152	2.92715	156	3.00418	403	7.7608	430	8.28075	437	8.41555	1.50484	1.17042e-32	misc.cytochrome P450	Symbols: CYP71A25 | CYP71A25; electron carrier/ heme binding / iron ion binding / monooxygenase/ oxygen binding | chr3:17879566-17881312 FORWARD
MD03G1205100	574	9.04854	580	9.14312	572	9.01701	1496	23.5829	1508	23.7721	1540	24.2766	1.2326	0	misc.cytochrome P450	Symbols: CYP716A1 | CYP716A1; electron carrier/ heme binding / iron ion binding / monooxygenase/ oxygen binding | chr5:14195377-14197613 FORWARD
MD02G1171600	3609	33.8687	3325	31.2035	3853	36.1585	8878	83.3157	7725	72.4954	8121	76.2116	1.20434	1.96453e-38	misc.cytochrome P450	Symbols: CYP707A4 | CYP707A4; (+)-abscisic acid 8'-hydroxylase/ oxygen binding | chr3:6673727-6676520 REVERSE
MD10G1157900	12706	221.018	12300	213.956	12370	215.173	31511	548.126	33235	578.115	30295	526.974	1.21674	1.03077e-46	misc.cytochrome P450	Symbols: CYP82G1 | CYP82G1; electron carrier/ heme binding / iron ion binding / monooxygenase/ oxygen binding | chr3:9167285-9169282 REVERSE
MD13G1004700	1115	16.7153	1196	17.9296	1096	16.4305	2796	41.9157	2809	42.1106	2838	42.5453	1.20693	2.86463e-09	misc.cytochrome P450	Symbols: CYP86B1 | CYP86B1; electron carrier/ heme binding / iron ion binding / monooxygenase/ oxygen binding | chr5:7803141-7805815 REVERSE
MD10G1190400	503	12.8453	515	13.1518	511	13.0496	1082	27.6315	1042	26.61	1179	30.1087	1.18201	4.34651e-21	misc.cytochrome P450	Symbols: CYP94B1 | CYP94B1; electron carrier/ heme binding / iron ion binding / monooxygenase/ oxygen binding | chr5:25408895-25410573 REVERSE
MD14G1224900	21741	380.394	23860	417.469	24385	426.655	50346	880.885	53944	943.838	44965	786.735	1.13501	1.41839e-18	misc.cytochrome P450	Symbols: CYP71A22 | CYP71A22; electron carrier/ heme binding / iron ion binding / monooxygenase/ oxygen binding | chr3:17888101-17889814 FORWARD
MD03G1207400	2148	39.9395	2030	37.7455	1920	35.7001	4450	82.7425	4958	92.1882	4956	92.151	1.17152	9.82241e-68	misc.cytochrome P450	Symbols: CYP71A25 | CYP71A25; electron carrier/ heme binding / iron ion binding / monooxygenase/ oxygen binding | chr3:17879566-17881312 FORWARD
MD07G1068700	700	17.5985	744	18.7047	796	20.0121	1615	40.6023	1785	44.8763	1528	38.4151	1.12596	1.22995e-25	misc.cytochrome P450	Symbols: CYP77A4 | CYP77A4; electron carrier/ heme binding / iron ion binding / monooxygenase/ oxygen binding | chr5:1335995-1337670 FORWARD
MD04G1044100	18	0.314373	20	0.349303	18	0.314373	39	0.681141	39	0.681141	37	0.646211	1.05165	4.25018e-103	misc.cytochrome P450	Symbols: CYP82C4 | CYP82C4; electron carrier/ heme binding / iron ion binding / monooxygenase/ oxygen binding | chr4:15451988-15454160 FORWARD
MD03G1228500	177	1.37668	178	1.38445	189	1.47001	556	4.32447	494	3.84225	571	4.44114	1.60769	6.40133e-115	misc.dynamin	dynamin family protein | chr1:19799238-19802598 FORWARD
MD14G1008400	630	12.1745	621	12.0006	664	12.8316	1757	33.9534	1777	34.3399	1738	33.5862	1.36422	9.60873e-17	misc.dynamin	dynamin family protein | chr1:22291582-22293964 FORWARD
MD13G1020000	97	0.724562	95	0.709622	83	0.619986	219	1.63587	211	1.57611	221	1.65081	1.35429	8.46781e-119	misc.dynamin	Symbols: ADL1C, ADL5, DRP1C | ADL1C (ARABIDOPSIS DYNAMIN-LIKE PROTEIN 1C); GTP binding / GTPase | chr1:5107421-5111670 REVERSE
MD14G1008800	388	6.54118	370	6.23773	369	6.22087	759	12.7958	761	12.8295	754	12.7115	1.0278	1.12493e-88	misc.dynamin	dynamin family protein | chr1:22291582-22293964 FORWARD
MD15G1295100	118	2.78289	106	2.49988	108	2.54705	270	6.36762	302	7.1223	323	7.61756	1.3854	4.45265e-16	misc.GCN5-related N-acetyltransferase	GCN5-related N-acetyltransferase (GNAT) family protein | chr2:9812834-9814724 REVERSE
MD12G1049900	211	2.97271	198	2.78956	193	2.71912	8561	120.613	8241	116.105	8827	124.361	5.41126	3.88905e-47	misc.GDSL-motif lipase	GDSL-motif lipase/hydrolase family protein | chr5:18528494-18530450 FORWARD
MD02G1161000	20	0.31426	20	0.31426	22	0.345686	146	2.2941	151	2.37266	152	2.38837	2.74385	0	misc.GDSL-motif lipase	GDSL-motif lipase/hydrolase family protein | chr2:10024346-10026233 FORWARD
MD00G1178200	31	0.624866	33	0.66518	32	0.645023	174	3.50731	198	3.99108	204	4.11202	2.48186	0	misc.GDSL-motif lipase	GDSL-motif lipase/hydrolase family protein | chr4:6711386-6713512 REVERSE
MD09G1116500	2064	27.7408	2027	27.2435	2124	28.5472	11856	159.348	9936	133.543	11665	156.781	2.38503	5.09916e-21	misc.GDSL-motif lipase	GDSL-motif lipase/hydrolase family protein | chr2:1594673-1596349 FORWARD
MD05G1303900	3765	65.7267	3596	62.7765	3920	68.4326	18684	326.172	20529	358.381	17163	299.62	2.23281	4.22551e-24	misc.GDSL-motif lipase	lipase, putative | chr1:10051014-10053117 REVERSE
MD04G1234400	923	14.5031	987	15.5087	978	15.3673	4094	64.329	3610	56.7239	4287	67.3616	1.9782	1.2413e-38	misc.GDSL-motif lipase	Symbols: ATLTL1, LTL1 | LTL1 (LI-TOLERANT LIPASE 1); carboxylesterase/ hydrolase, acting on ester bonds | chr3:1133320-1136316 REVERSE
MD11G1215100	5090	72.6335	5411	77.2141	4846	69.1516	21373	304.989	20478	292.218	21259	303.362	2.0475	0	misc.GDSL-motif lipase	GDSL-motif lipase/hydrolase family protein | chr5:22337701-22340100 FORWARD
MD10G1286100	442	8.21061	394	7.31896	397	7.37469	1609	29.8888	1652	30.6876	1615	30.0003	2.02404	7.96216e-270	misc.GDSL-motif lipase	GDSL-motif lipase/hydrolase family protein | chr5:18634079-18636699 FORWARD
MD04G1234800	2225	38.1397	2278	39.0482	2216	37.9854	7840	134.389	7442	127.567	7847	134.509	1.82971	2.79818e-237	misc.GDSL-motif lipase	GDSL-motif lipase/hydrolase family protein | chr5:6110255-6112029 REVERSE
MD09G1022200	2431	39.2624	2208	35.6608	2604	42.0565	8423	136.038	8550	138.089	8736	141.093	1.79186	6.63718e-11	misc.GDSL-motif lipase	GDSL-motif lipase/hydrolase family protein | chr5:4658441-4660175 FORWARD
MD10G1283200	1064	11.326	1098	11.6879	1254	13.3484	3857	41.0566	3624	38.5764	3851	40.9927	1.69047	9.38896e-198	misc.GDSL-motif lipase	lipase, putative | chr1:10051014-10053117 REVERSE
MD10G1283400	896	15.6982	813	14.244	796	13.9462	2642	46.2886	2744	48.0757	2906	50.914	1.6679	1.99853e-22	misc.GDSL-motif lipase	GDSL-motif lipase, putative | chr1:10041641-10044147 REVERSE
MD09G1116400	11313	132.198	11846	138.426	12416	145.087	34158	399.152	34397	401.945	36336	424.603	1.61252	1.65958e-24	misc.GDSL-motif lipase	GDSL-motif lipase/hydrolase family protein | chr2:1594673-1596349 FORWARD
MD06G1157800	7453	99.3797	7394	98.593	8652	115.367	21483	286.458	23139	308.54	25417	338.915	1.58236	3.94416e-44	misc.GDSL-motif lipase	GDSL-motif lipase/hydrolase family protein | chr3:17949445-17951195 FORWARD
MD06G1109100	17	0.348455	15	0.30746	15	0.30746	50	1.02487	46	0.942878	50	1.02487	1.60272	7.18674e-43	misc.GDSL-motif lipase	GDSL-motif lipase/hydrolase family protein | chr4:6711386-6713512 REVERSE
MD10G1171100	2702	23.9617	2470	21.9043	2589	22.9596	6698	59.3989	7676	68.0719	6410	56.8448	1.44106	7.17027e-17	misc.GDSL-motif lipase	GDSL-motif lipase/hydrolase family protein | chr5:12602468-12604764 REVERSE
MD15G1348800	19440	148.905	20523	157.201	19806	151.709	53522	409.964	54173	414.951	51695	395.97	1.39969	4.19144e-97	misc.GDSL-motif lipase	GDSL-motif lipase/hydrolase family protein | chr3:9671517-9675927 FORWARD
MD09G1021900	123	3.92252	126	4.01819	144	4.59222	380	12.1183	343	10.9384	385	12.2778	1.34706	3.1081e-46	misc.GDSL-motif lipase	GDSL-motif lipase/hydrolase family protein | chr5:4658441-4660175 FORWARD
MD12G1202600	1554	13.7153	1399	12.3473	1489	13.1417	3634	32.0731	3695	32.6115	3834	33.8382	1.33602	0	misc.GDSL-motif lipase	GDSL-motif lipase/hydrolase family protein | chr1:3031203-3033582 FORWARD
MD04G1209300	264	5.77063	277	6.0548	244	5.33347	675	14.7545	614	13.4211	584	12.7653	1.27314	8.14999e-34	misc.GDSL-motif lipase	GDSL-motif lipase/hydrolase family protein | chr1:20441055-20444029 REVERSE
MD10G1270700	19881	178.881	18460	166.095	17245	155.163	43657	392.807	40935	368.315	40082	360.64	1.25451	8.49046e-89	misc.GDSL-motif lipase	GDSL-motif lipase/hydrolase family protein | chr1:10375763-10377871 FORWARD
MD17G1021700	2373	40.9659	2694	46.5074	2769	47.8022	5843	100.87	5952	102.751	6268	108.207	1.23593	3.71602e-48	misc.GDSL-motif lipase	GDSL-motif lipase/hydrolase family protein | chr5:4658441-4660175 FORWARD
MD11G1248900	715	8.08747	813	9.19597	728	8.23452	1832	20.722	1853	20.9596	1760	19.9076	1.16464	0.00848784	misc.GDSL-motif lipase	GDSL-motif lipase/hydrolase family protein | chr3:9671517-9675927 FORWARD
MD02G1255500	271	2.8251	264	2.75213	269	2.80425	629	6.55715	532	5.54595	536	5.58765	1.01241	1.9509e-135	misc.GDSL-motif lipase	GDSL-motif lipase/hydrolase family protein | chr5:915465-918485 FORWARD
MD03G1068100	753	8.91719	689	8.15929	768	9.09483	9201	108.96	10426	123.467	9562	113.235	3.80708	1.96857e-49	misc.gluco-, galacto- and mannosidases	Symbols: BGLU13 | BGLU13 (BETA GLUCOSIDASE 13); catalytic/ cation binding / hydrolase, hydrolyzing O-glycosyl compounds | chr5:18011146-18012882 FORWARD
MD10G1316300	3145	41.0621	3169	41.3754	2829	36.9363	42780	558.549	39968	521.834	43255	564.75	3.71426	0	misc.gluco-, galacto- and mannosidases	Symbols: BGLU47 | BGLU47 (Beta-glucosidase 47); catalytic/ cation binding / hydrolase, hydrolyzing O-glycosyl compounds | chr4:11561229-11563950 FORWARD
MD10G1316200	7120	44.5918	7005	43.8716	7287	45.6377	43978	275.43	46730	292.665	41781	261.67	2.59278	4.09186e-21	misc.gluco-, galacto- and mannosidases	Symbols: BGLU47 | BGLU47 (Beta-glucosidase 47); catalytic/ cation binding / hydrolase, hydrolyzing O-glycosyl compounds | chr4:11561229-11563950 FORWARD
MD16G1117300	32	0.338866	30	0.317687	31	0.328276	188	1.99084	183	1.93789	162	1.71551	2.45301	5.2628e-129	misc.gluco-, galacto- and mannosidases	Symbols: GCS1, KNF | GCS1 (GLUCOSIDASE 1); alpha-glucosidase | chr1:25280451-25286596 REVERSE
MD00G1105700	6259	67.4383	6102	65.7467	6781	73.0627	36329	391.431	31821	342.859	35494	382.434	2.36601	7.0125e-26	misc.gluco-, galacto- and mannosidases	Symbols: BGLU13 | BGLU13 (BETA GLUCOSIDASE 13); catalytic/ cation binding / hydrolase, hydrolyzing O-glycosyl compounds | chr5:18011146-18012882 FORWARD
MD09G1243300	218	1.30755	235	1.40951	228	1.36752	1115	6.68767	1113	6.67568	1079	6.47175	2.26003	6.93388e-46	misc.gluco-, galacto- and mannosidases	Symbols: BGLU13 | BGLU13 (BETA GLUCOSIDASE 13); catalytic/ cation binding / hydrolase, hydrolyzing O-glycosyl compounds | chr5:18011146-18012882 FORWARD
MD05G1121900	1387	16.8939	1325	16.1387	1319	16.0656	5610	68.3306	6082	74.0797	5202	63.3611	2.167	5.30706e-218	misc.gluco-, galacto- and mannosidases	Symbols: BGLU13 | BGLU13 (BETA GLUCOSIDASE 13); catalytic/ cation binding / hydrolase, hydrolyzing O-glycosyl compounds | chr5:18011146-18012882 FORWARD
MD02G1105500	463	10.2124	490	10.808	455	10.036	1452	32.0269	1486	32.7768	1556	34.3208	1.67543	4.81082e-240	misc.gluco-, galacto- and mannosidases	glycosyl hydrolase family 17 protein | chr5:7079975-7081769 REVERSE
MD15G1225400	904	18.5492	903	18.5287	833	17.0923	2903	59.5667	2667	54.7242	2851	58.4997	1.60177	0	misc.gluco-, galacto- and mannosidases	glycosyl hydrolase family 17 protein | chr5:7079975-7081769 REVERSE
MD06G1229100	46536	426.013	42571	389.716	47204	432.128	124693	1141.5	138185	1265.01	119391	1092.96	1.49597	1.16918e-95	misc.gluco-, galacto- and mannosidases	Symbols: BGLU44 | BGLU44 (B-S GLUCOSIDASE 44); (R)-amygdalin beta-glucosidase/ 4-methylumbelliferyl-beta-D-glucopyranoside beta-glucosidase/ beta-gentiobiose beta-glucosidase/ cellobiose glucosidase/ esculin beta-glucosidase/ hydrolase, hydrolyzing O-glycosyl compounds | chr3:6191557-6194452 FORWARD
MD07G1060900	3740	21.0935	3842	21.6688	4172	23.53	8869	50.0209	10345	58.3455	8640	48.7294	1.28347	3.33739e-15	misc.gluco-, galacto- and mannosidases	glycosyl hydrolase family 3 protein | chr5:1422799-1426879 FORWARD
MD03G1069600	4400	99.3645	4400	99.3645	4108	92.7703	10819	244.324	9877	223.051	9944	224.564	1.18189	0.000180837	misc.gluco-, galacto- and mannosidases	Symbols: BGLU14 | BGLU14 (BETA GLUCOSIDASE 14); catalytic/ cation binding / hydrolase, hydrolyzing O-glycosyl compounds | chr2:10908360-10909880 FORWARD
MD12G1218900	667	4.88368	676	4.94958	580	4.24668	1399	10.2433	1411	10.3312	1520	11.1292	1.24313	1.56018e-70	misc.gluco-, galacto- and mannosidases	glycoside hydrolase family 2 protein | chr1:2895166-2899384 REVERSE
MD17G1239800	71	0.599786	79	0.667368	71	0.599786	153	1.2925	157	1.32629	161	1.36008	0.987755	1.29966e-10	misc.gluco-, galacto- and mannosidases	glycosyl hydrolase family 5 protein / cellulase family protein | chr2:8920467-8923173 FORWARD
MD03G1069500	369342	3690.81	321250	3210.23	370226	3699.64	750071	7495.4	769602	7690.57	695587	6950.95	1.00207	2.36408e-05	misc.gluco-, galacto- and mannosidases	Symbols: BGLU13 | BGLU13 (BETA GLUCOSIDASE 13); catalytic/ cation binding / hydrolase, hydrolyzing O-glycosyl compounds | chr5:18011146-18012882 FORWARD
MD16G1043700	18215	135.565	20037	149.126	18840	140.217	73199	544.785	77033	573.319	79452	591.323	1.9923	5.16729e-12	misc.gluco-, galacto- and mannosidases.alpha-galactosidase	Symbols: ATXYL1, XYL1 | XYL1 (ALPHA-XYLOSIDASE 1); alpha-N-arabinofuranosidase/ hydrolase, hydrolyzing O-glycosyl compounds / xylan 1,4-beta-xylosidase | chr1:25734182-25738002 REVERSE
MD05G1262300	1507	13.7828	1489	13.6182	1499	13.7097	4114	37.6261	4573	41.824	4351	39.7937	1.5111	3.15234e-97	misc.gluco-, galacto- and mannosidases.alpha-galactosidase	alpha-glucosidase 1 (AGLU1) | chr5:3776814-3780146 FORWARD
MD13G1042700	87366	620.954	73795	524.498	81341	578.131	185350	1317.38	192230	1366.27	198777	1412.81	1.12405	9.78847e-54	misc.gluco-, galacto- and mannosidases.alpha-galactosidase	Symbols: ATXYL1, XYL1 | XYL1 (ALPHA-XYLOSIDASE 1); alpha-N-arabinofuranosidase/ hydrolase, hydrolyzing O-glycosyl compounds / xylan 1,4-beta-xylosidase | chr1:25734182-25738002 REVERSE
MD06G1131600	4109	11.493	4882	13.6551	4190	11.7196	91421	255.708	98824	276.415	89855	251.328	4.30586	4.29476e-24	misc.gluco-, galacto- and mannosidases.alpha-mannosidase	glycosyl hydrolase family 38 protein | chr5:4508496-4514425 FORWARD
MD10G1067800	1688	10.7169	1629	10.3423	1635	10.3804	5134	32.5952	5473	34.7475	5370	34.0935	1.60149	3.57565e-46	misc.gluco-, galacto- and mannosidases.beta-galactosidase	Symbols: BGAL3 | BGAL3 (beta-galactosidase 3); beta-galactosidase/ catalytic/ cation binding / sugar binding | chr4:17176342-17181261 REVERSE
MD11G1133400	1314	7.38198	1462	8.21344	1304	7.3258	4120	23.1459	4179	23.4774	3766	21.1572	1.57382	0.000231451	misc.gluco-, galacto- and mannosidases.beta-galactosidase	Symbols: BGAL8 | BGAL8 (beta-galactosidase 8); beta-galactosidase/ catalytic/ cation binding / sugar binding | chr2:12168840-12173570 REVERSE
MD15G1251100	2554	17.5768	2335	16.0697	2346	16.1454	6796	46.7707	6976	48.0094	6824	46.9634	1.44332	2.1579e-162	misc.gluco-, galacto- and mannosidases.beta-galactosidase	Symbols: BGAL3 | BGAL3 (beta-galactosidase 3); beta-galactosidase/ catalytic/ cation binding / sugar binding | chr4:17176342-17181261 REVERSE
MD15G1221000	32	0.308887	34	0.328192	35	0.337845	83	0.801175	84	0.810827	89	0.859091	1.33766	3.44497e-14	misc.gluco-, galacto- and mannosidases.beta-galactosidase	Symbols: BGAL7 | BGAL7 (beta-galactosidase 7); beta-galactosidase | chr5:7010522-7014249 FORWARD
MD15G1021100	8540	65.106	7888	60.1353	7825	59.6551	17732	135.183	20174	153.8	18106	138.034	1.30046	8.18299e-157	misc.gluco-, galacto- and mannosidases.beta-galactosidase	Symbols: BGAL3 | BGAL3 (beta-galactosidase 3); beta-galactosidase/ catalytic/ cation binding / sugar binding | chr4:17176342-17181261 REVERSE
MD08G1023600	52263	376.14	52443	377.435	55694	400.833	105141	756.705	103139	742.297	96051	691.284	1.05536	3.42599e-82	misc.gluco-, galacto- and mannosidases.beta-galactosidase	Symbols: BGAL3 | BGAL3 (beta-galactosidase 3); beta-galactosidase/ catalytic/ cation binding / sugar binding | chr4:17176342-17181261 REVERSE
MD03G1114300	14351	82.4233	14147	81.2516	15309	87.9254	26743	153.595	29368	168.672	27789	159.603	1.04187	9.81073e-42	misc.gluco-, galacto- and mannosidases.beta-galactosidase	Symbols: BGAL8 | BGAL8 (beta-galactosidase 8); beta-galactosidase/ catalytic/ cation binding / sugar binding | chr2:12168840-12173570 REVERSE
MD09G1193900	32299	194.086	36187	217.449	33081	198.785	70651	424.545	73283	440.361	72438	435.284	0.948225	8.08265e-114	misc.gluco-, galacto- and mannosidases.beta-galactosidase	Symbols: BGAL1 | BGAL1 (Beta galactosidase 1); beta-galactosidase/ catalytic/ cation binding / heme binding / peroxidase/ sugar binding | chr3:4510965-4516298 FORWARD
MD06G1105900	12717	110.506	12224	106.222	10946	95.1163	51542	447.879	50649	440.119	48111	418.065	1.99181	8.19136e-21	misc.gluco-, galacto- and mannosidases.endoglucanase	Symbols: AtGH9C2 | AtGH9C2 (Arabidopsis thaliana glycosyl hydrolase 9C2); carbohydrate binding / catalytic/ hydrolase, hydrolyzing O-glycosyl compounds | chr1:23911119-23915229 FORWARD
MD06G1120700	26	0.357236	26	0.357236	24	0.329756	74	1.01675	68	0.934308	68	0.934308	1.54126	0.000153955	misc.gluco-, galacto- and mannosidases.endoglucanase	Symbols: AtGH9B13 | AtGH9B13 (Arabidopsis thaliana glycosyl hydrolase 9B13); catalytic/ hydrolase, hydrolyzing O-glycosyl compounds | chr4:1002394-1005253 REVERSE
MD11G1307100	141	1.54189	149	1.62937	155	1.69498	368	4.02422	351	3.83832	384	4.19919	1.36354	0.00203831	misc.gluco-, galacto- and mannosidases.endoglucanase	Symbols: AtGH9B13 | AtGH9B13 (Arabidopsis thaliana glycosyl hydrolase 9B13); catalytic/ hydrolase, hydrolyzing O-glycosyl compounds | chr4:1002394-1005253 REVERSE
MD14G1128000	10448	81.3116	10473	81.5062	10282	80.0197	23777	185.045	28512	221.895	27433	213.498	1.21473	1.13469e-131	misc.gluco-, galacto- and mannosidases.endoglucanase	Symbols: AtGH9C2 | AtGH9C2 (Arabidopsis thaliana glycosyl hydrolase 9C2); carbohydrate binding / catalytic/ hydrolase, hydrolyzing O-glycosyl compounds | chr1:23911119-23915229 FORWARD
MD17G1272100	324	6.66577	393	8.08533	361	7.42698	5217	107.331	5010	103.073	5425	111.61	3.91805	4.63108e-66	misc.glutathione S transferases	Symbols: ATGSTF12, GST26, TT19 | ATGSTF12 (ARABIDOPSIS THALIANA GLUTATHIONE S-TRANSFERASE PHI 12); glutathione transferase | chr5:5658460-5659386 FORWARD
MD04G1139400	222	4.76411	212	4.54951	227	4.87141	2275	48.8214	2076	44.5508	2295	49.2506	3.50597	4.4811e-39	misc.glutathione S transferases	Symbols: ATGSTU8 | ATGSTU8 (GLUTATHIONE S-TRANSFERASE TAU 8); glutathione transferase | chr3:2848289-2849289 REVERSE
MD13G1082000	50	0.69436	53	0.736022	50	0.69436	238	3.30515	259	3.59678	246	3.41625	2.27626	0	misc.glutathione S transferases	Symbols: GST30, ATGSTU17, GST30B, ERD9 | ERD9 (EARLY-RESPONSIVE TO DEHYDRATION 9); glutathione transferase | chr1:3397081-3398358 REVERSE
MD14G1232200	242	6.69507	259	7.16539	246	6.80574	904	25.0097	995	27.5273	841	23.2668	1.93699	0	misc.glutathione S transferases	Symbols: ATGSTU7, GST25 | ATGSTU7 (ARABIDOPSIS THALIANA GLUTATHIONE S-TRANSFERASE TAU 7); glutathione transferase | chr2:12617936-12618899 REVERSE
MD06G1012200	4171	59.6729	3824	54.7085	4196	60.0306	12836	183.64	13720	196.287	14001	200.307	1.71606	1.95336e-25	misc.glutathione S transferases	Symbols: ATGSTF13 | ATGSTF13; glutathione transferase | chr3:23217425-23218246 REVERSE
MD06G1192000	41	1.8648	41	1.8648	40	1.81932	117	5.32151	122	5.54893	110	5.00313	1.60734	9.04687e-06	misc.glutathione S transferases	Symbols: ATGSTU9, GST14, GST14B | ATGSTU9 (ARABIDOPSIS THALIANA GLUTATHIONE S-TRANSFERASE TAU 9); glutathione transferase | chr5:25088694-25089620 REVERSE
MD13G1081900	22955	589.312	24752	635.446	24190	621.018	60605	1555.88	64931	1666.94	64890	1665.89	1.41172	6.43281e-123	misc.glutathione S transferases	Symbols: GST30, ATGSTU17, GST30B, ERD9 | ERD9 (EARLY-RESPONSIVE TO DEHYDRATION 9); glutathione transferase | chr1:3397081-3398358 REVERSE
MD17G1134300	69	1.32483	71	1.36323	77	1.47843	182	3.49448	182	3.49448	172	3.30248	1.29562	3.0579e-36	misc.glutathione S transferases	Symbols: ATGSTF9, GLUTTR, ATGSTF7 | ATGSTF9 (GLUTATHIONE S-TRANSFERASE PHI 9); copper ion binding / glutathione binding / glutathione peroxidase/ glutathione transferase | chr2:13138997-13140245 FORWARD
MD05G1210600	59	1.68137	61	1.73837	64	1.82386	129	3.67622	132	3.76171	123	3.50523	1.14708	4.3284e-22	misc.glutathione S transferases	Symbols: ATGSTU19, GST8 | ATGSTU19 (GLUTATHIONE S-TRANSFERASE TAU 19); glutathione binding / glutathione transferase | chr1:29486413-29487906 REVERSE
MD04G1112100	2404	17.4244	2790	20.2222	2340	16.9605	5031	36.4651	5669	41.0894	5793	41.9882	1.08257	8.12339e-13	misc.glutathione S transferases	In2-1 protein, putative | chr5:632796-635125 FORWARD
MD07G1255400	328	21.2339	350	22.6581	312	20.1981	3712	240.306	3676	237.975	3300	213.634	3.4422	2.25508e-114	misc.invertase/pectin methylesterase inhibitor family protein	invertase/pectin methylesterase inhibitor family protein | chr5:25040649-25041462 FORWARD
MD03G1288100	9	0.322791	9	0.322791	8	0.286925	41	1.47049	39	1.39876	35	1.2553	2.11104	2.19414e-130	misc.invertase/pectin methylesterase inhibitor family protein	invertase/pectin methylesterase inhibitor family protein | chr3:23229749-23230501 FORWARD
MD15G1222000	101	6.57134	98	6.37615	88	5.72553	357	23.2274	367	23.878	390	25.3745	2.10937	5.04573e-14	misc.invertase/pectin methylesterase inhibitor family protein	invertase/pectin methylesterase inhibitor family protein | chr5:7025686-7026532 REVERSE
MD04G1081200	10	0.628519	11	0.691371	10	0.628519	44	2.76548	46	2.89119	41	2.57693	2.02329	2.56394e-05	misc.invertase/pectin methylesterase inhibitor family protein	invertase/pectin methylesterase inhibitor family protein | chr1:23245886-23246890 REVERSE
MD00G1134000	149	9.23051	129	7.99152	134	8.30127	436	27.0101	378	23.417	416	25.7711	1.57465	4.71635e-44	misc.invertase/pectin methylesterase inhibitor family protein	enzyme inhibitor/ pectinesterase/ pectinesterase inhibitor | chr1:5137014-5137957 FORWARD
MD06G1042400	67	4.54179	71	4.81294	71	4.81294	181	12.2696	185	12.5408	170	11.524	1.44836	1.54315e-20	misc.invertase/pectin methylesterase inhibitor family protein	invertase/pectin methylesterase inhibitor family protein | chr5:19058168-19058814 REVERSE
MD00G1105300	256	16.3279	238	15.1798	264	16.8381	656	41.8402	619	39.4803	574	36.6102	1.3663	2.96204e-25	misc.invertase/pectin methylesterase inhibitor family protein	invertase/pectin methylesterase inhibitor family protein | chr5:25040649-25041462 FORWARD
MD13G1149800	203	14.2073	234	16.3768	237	16.5868	512	35.8331	497	34.7833	487	34.0834	1.22432	0	misc.invertase/pectin methylesterase inhibitor family protein	invertase/pectin methylesterase inhibitor family protein | chr3:5844495-5845046 REVERSE
MD00G1105000	82	5.44459	74	4.91341	84	5.57738	183	12.1507	194	12.8811	181	12.0179	1.20721	9.41931e-124	misc.invertase/pectin methylesterase inhibitor family protein	invertase/pectin methylesterase inhibitor family protein / DC 1.2 homolog (FL5-2I22) | chr5:25037426-25038362 FORWARD
MD00G1133800	9	0.693616	9	0.693616	9	0.693616	20	1.54137	21	1.61844	18	1.38723	1.13883	1.4804e-44	misc.invertase/pectin methylesterase inhibitor family protein	invertase/pectin methylesterase inhibitor family protein | chr1:8233997-8234893 REVERSE
MD03G1046400	5	0.367827	5	0.367827	5	0.367827	41	3.01618	38	2.79548	37	2.72192	3.00663	5.0984e-22	misc.misc2	bis(5'-adenosyl)-triphosphatase, putative | chr5:23558114-23559353 REVERSE
MD02G1138300	108	2.25537	111	2.31802	103	2.15096	452	9.43914	517	10.7965	531	11.0889	2.17417	3.02088e-27	misc.misc2	epoxide hydrolase, putative | chr3:18945025-18946621 REVERSE
MD17G1099100	12	0.322122	12	0.322122	12	0.322122	37	0.993208	40	1.07374	40	1.07374	1.53067	1.69206e-26	misc.misc2	dienelactone hydrolase family protein | chr2:13805519-13807536 REVERSE
MD17G1243800	230	4.82385	235	4.92872	214	4.48828	712	14.933	657	13.7794	595	12.4791	1.55033	4.79683e-10	misc.misc2	epoxide hydrolase, putative | chr3:18945025-18946621 REVERSE
MD02G1138500	3302	55.4749	3236	54.3661	3368	56.5837	7353	123.533	7118	119.585	7531	126.524	1.1767	3.66775e-23	misc.misc2	epoxide hydrolase, putative | chr3:18945025-18946621 REVERSE
MD13G1181900	406	6.55447	399	6.44146	359	5.7957	763	12.3179	805	12.9959	755	12.1887	1.13932	1.217e-57	misc.misc2	dienelactone hydrolase family protein | chr3:8457778-8459691 REVERSE
MD02G1138600	684	12.1594	786	13.9726	764	13.5815	1603	28.4963	1576	28.0164	1335	23.7321	0.943713	7.30906e-153	misc.misc2	epoxide hydrolase, putative | chr3:18945025-18946621 REVERSE
MD11G1262600	45	1.32117	44	1.29181	43	1.26245	933	27.3923	959	28.1557	995	29.2126	4.47958	5.31754e-18	misc.myrosinases-lectin-jacalin	curculin-like (mannose-binding) lectin family protein | chr1:29641926-29643431 REVERSE
MD11G1262700	195	5.53676	206	5.84909	206	5.84909	2414	68.5422	2375	67.4349	2397	68.0595	3.5532	1.55186e-192	misc.myrosinases-lectin-jacalin	curculin-like (mannose-binding) lectin family protein | chr1:29636955-29638552 REVERSE
MD15G1076400	23	0.369012	20	0.32088	23	0.369012	262	4.20352	265	4.25166	245	3.93078	3.43086	3.01777e-06	misc.myrosinases-lectin-jacalin	Symbols: RLK4 | RLK4 (RECEPTOR-LIKE PROTEIN KINASE 4); protein kinase/ sugar binding | chr4:148814-151686 FORWARD
MD17G1184600	114	2.49327	113	2.4714	111	2.42766	548	11.9852	499	10.9135	513	11.2197	2.1109	1.16703e-77	misc.myrosinases-lectin-jacalin	Symbols: ATPP2-A1, ATPP2A-1, PP2-A1 | ATPP2-A1; carbohydrate binding | chr4:10774273-10775901 FORWARD
MD02G1161600	63	1.92987	58	1.77671	65	1.99114	995	30.4797	942	28.8562	890	27.2633	3.90937	1.11071e-171	misc.nitrilases, *nitrile lyases, berberine bridge enzymes, reticuline oxidases, troponine reductases	Symbols: ATMES3, MES3 | MES3 (METHYL ESTERASE 3); hydrolase, acting on ester bonds / methyl indole-3-acetate esterase/ methyl jasmonate esterase | chr2:10044179-10046532 REVERSE
MD00G1012900	167	0.926936	189	1.04905	188	1.0435	1335	7.40994	1505	8.35352	1342	7.44879	3.00268	9.96847e-73	misc.nitrilases, *nitrile lyases, berberine bridge enzymes, reticuline oxidases, troponine reductases	(R)-mandelonitrile lyase, putative / (R)-oxynitrilase, putative | chr1:27476565-27478534 REVERSE
MD09G1193200	1164	6.44514	1294	7.16496	1366	7.56363	6311	34.9444	7108	39.3574	7149	39.5845	2.4155	6.83007e-09	misc.nitrilases, *nitrile lyases, berberine bridge enzymes, reticuline oxidases, troponine reductases	Symbols: HTH, EDA17 | HTH (HOTHEAD); FAD binding / aldehyde-lyase/ mandelonitrile lyase | chr1:27452766-27455964 FORWARD
MD15G1275500	729	13.7457	653	12.3127	733	13.8211	2713	51.1552	2831	53.3801	2892	54.5303	2.10867	1.1583e-199	misc.nitrilases, *nitrile lyases, berberine bridge enzymes, reticuline oxidases, troponine reductases	Symbols: ATMES1, MES1 | MES1 (METHYL ESTERASE 1); hydrolase, acting on ester bonds / methyl indole-3-acetate esterase/ methyl jasmonate esterase/ methyl salicylate esterase | chr2:10047379-10049291 REVERSE
MD05G1266200	66	1.57373	72	1.7168	70	1.66911	296	7.05794	276	6.58105	258	6.15185	1.95513	4.19808e-59	misc.nitrilases, *nitrile lyases, berberine bridge enzymes, reticuline oxidases, troponine reductases	FAD-binding domain-containing protein | chr1:10892570-10894572 FORWARD
MD11G1093900	4049	63.8803	4603	72.6206	4601	72.5891	16080	253.691	16283	256.894	15121	238.561	1.81317	3.2688e-101	misc.nitrilases, *nitrile lyases, berberine bridge enzymes, reticuline oxidases, troponine reductases	tropinone reductase, putative / tropine dehydrogenase, putative | chr1:2286297-2287730 REVERSE
MD03G1273700	12	0.290411	14	0.338813	12	0.290411	42	1.01644	44	1.06484	43	1.04064	1.63874	6.15525e-65	misc.nitrilases, *nitrile lyases, berberine bridge enzymes, reticuline oxidases, troponine reductases	Symbols: ATMES3, MES3 | MES3 (METHYL ESTERASE 3); hydrolase, acting on ester bonds / methyl indole-3-acetate esterase/ methyl jasmonate esterase | chr2:10044179-10046532 REVERSE
MD00G1012800	113	0.694604	107	0.657722	112	0.688457	296	1.81949	347	2.13299	351	2.15757	1.5043	9.52489e-09	misc.nitrilases, *nitrile lyases, berberine bridge enzymes, reticuline oxidases, troponine reductases	(R)-mandelonitrile lyase, putative / (R)-oxynitrilase, putative | chr1:27476565-27478534 REVERSE
MD04G1135200	408	5.22855	405	5.19011	399	5.11322	1014	12.9945	974	12.4819	998	12.7894	1.3902	2.80113e-10	misc.nitrilases, *nitrile lyases, berberine bridge enzymes, reticuline oxidases, troponine reductases	tropinone reductase, putative / tropine dehydrogenase, putative | chr2:12603803-12605271 FORWARD
MD00G1013000	119	0.998543	112	0.939805	115	0.964979	305	2.55929	309	2.59286	275	2.30756	1.19816	2.91743e-20	misc.nitrilases, *nitrile lyases, berberine bridge enzymes, reticuline oxidases, troponine reductases	(R)-mandelonitrile lyase, putative / (R)-oxynitrilase, putative | chr1:27476565-27478534 REVERSE
MD12G1148400	881	14.7247	806	13.4712	808	13.5046	1678	28.0455	1877	31.3715	1738	29.0483	1.06601	2.79407e-109	misc.nitrilases, *nitrile lyases, berberine bridge enzymes, reticuline oxidases, troponine reductases	tropinone reductase, putative / tropine dehydrogenase, putative | chr5:1823842-1825894 REVERSE
MD07G1018500	289	2.44831	293	2.48219	330	2.79564	568	4.81189	672	5.69295	667	5.65059	0.928443	1.21287e-23	misc.nitrilases, *nitrile lyases, berberine bridge enzymes, reticuline oxidases, troponine reductases	alpha-N-acetylglucosaminidase family / NAGLU family | chr5:4415754-4420371 FORWARD
MD10G1005200	370	3.97558	340	3.65324	319	3.42759	1687	18.1265	1812	19.4696	1618	17.3851	2.26589	5.32146e-20	misc.O-methyl transferases	S-adenosylmethionine-dependent methyltransferase/ methyltransferase | chr1:5204625-5205912 FORWARD
MD12G1103500	1921	12.6705	1879	12.3935	2128	14.0358	3990	26.3171	4431	29.2259	4636	30.578	1.05915	2.07287e-130	misc.O-methyl transferases	O-diphenol-O-methyl transferase, putative | chr3:19695643-19697542 FORWARD
MD16G1232600	33	0.652317	33	0.652317	33	0.652317	483	9.54754	419	8.28245	415	8.20338	3.70271	4.27569e-294	misc.oxidases - copper, flavone etc	flavin-containing monooxygenase / FMO (YUCCA3) | chr1:1279388-1281618 FORWARD
MD05G1168400	45	0.674089	42	0.62915	46	0.689069	364	5.45263	309	4.62874	347	5.19797	3.02614	1.87929e-09	misc.oxidases - copper, flavone etc	oxidoreductase, zinc-binding dehydrogenase family protein | chr4:7600551-7602729 FORWARD
MD14G1172500	49	0.34929	46	0.327905	46	0.327905	300	2.13851	249	1.77496	289	2.0601	2.48828	8.14565e-213	misc.oxidases - copper, flavone etc	copper amine oxidase, putative | chr2:17691407-17695853 REVERSE
MD01G1178400	61	0.687578	56	0.631219	63	0.710121	244	2.75031	252	2.84048	234	2.63759	2.01866	3.90172e-104	misc.oxidases - copper, flavone etc	NADP-dependent oxidoreductase, putative | chr5:24736945-24738998 REVERSE
MD05G1167400	7934	102.452	7772	100.36	6971	90.017	30038	387.883	28022	361.85	26115	337.225	1.84681	3.61536e-119	misc.oxidases - copper, flavone etc	oxidoreductase, zinc-binding dehydrogenase family protein | chr4:7600551-7602729 FORWARD
MD11G1231700	40	0.675228	36	0.607705	37	0.624586	132	2.22825	141	2.38018	139	2.34642	1.82471	0	misc.oxidases - copper, flavone etc	monooxygenase, putative (MO3) | chr5:1575006-1576731 REVERSE
MD16G1029700	104	1.40216	90	1.21341	86	1.15948	305	4.1121	311	4.19299	348	4.69184	1.89548	6.8498e-283	misc.oxidases - copper, flavone etc	Symbols: LPR1 | LPR1 (Low Phosphate Root1); copper ion binding / oxidoreductase, acting on diphenols and related substances as donors, oxygen as acceptor | chr1:8147264-8149813 FORWARD
MD05G1168200	22602	275.123	20917	254.612	19771	240.663	68826	837.785	66114	804.774	72221	879.111	1.78802	1.20139e-44	misc.oxidases - copper, flavone etc	oxidoreductase, zinc-binding dehydrogenase family protein | chr4:7600551-7602729 FORWARD
MD06G1199100	485	6.92596	443	6.32619	474	6.76888	1519	21.6918	1603	22.8914	1442	20.5922	1.70089	3.17464e-50	misc.oxidases - copper, flavone etc	flavin-containing monooxygenase family protein / FMO family protein | chr5:2486576-2489296 REVERSE
MD05G1168800	70	1.02525	66	0.966668	66	0.966668	208	3.04647	219	3.20758	216	3.16364	1.60015	1.16439e-28	misc.oxidases - copper, flavone etc	oxidoreductase, zinc-binding dehydrogenase family protein | chr4:7600551-7602729 FORWARD
MD15G1276700	1714	21.7285	1702	21.5763	1642	20.8157	4861	61.6232	4510	57.1735	4714	59.7596	1.54544	5.57026e-102	misc.oxidases - copper, flavone etc	Symbols: sks17 | sks17 (SKU5 Similar 17); copper ion binding / oxidoreductase | chr5:26722823-26725626 FORWARD
MD02G1079400	14	0.324266	16	0.37059	16	0.37059	47	1.08861	45	1.04229	45	1.04229	1.59731	2.27939e-08	misc.oxidases - copper, flavone etc	Symbols: ATPAO5 | ATPAO5 (Polyamine oxidase 5); amine oxidase/ electron carrier/ oxidoreductase | chr4:14553315-14555167 REVERSE
MD11G1195700	351	2.87692	350	2.86872	339	2.77856	983	8.05701	939	7.69637	1009	8.27012	1.4722	2.87357e-18	misc.oxidases - copper, flavone etc	Symbols: SKS1 | SKS1 (SKU5 SIMILAR 1); copper ion binding / oxidoreductase | chr4:12930402-12933892 FORWARD
MD09G1043000	366	5.2343	356	5.09128	405	5.79205	868	12.4136	881	12.5995	849	12.1419	1.27207	5.35716e-20	misc.oxidases - copper, flavone etc	oxidoreductase, 2OG-Fe(II) oxygenase family protein | chr3:10676033-10678388 REVERSE
MD10G1323500	5904	46.9738	5649	44.945	5551	44.1652	14699	116.949	12470	99.2146	14597	116.138	1.25014	3.99809e-112	misc.oxidases - copper, flavone etc	Symbols: sks4 | sks4 (SKU5 Similar 4); copper ion binding / oxidoreductase | chr4:11663324-11666715 FORWARD
MD13G1026600	176	1.82301	167	1.72979	173	1.79193	382	3.95676	354	3.66673	350	3.6253	1.18694	0	misc.oxidases - copper, flavone etc	Symbols: LPR1 | LPR1 (Low Phosphate Root1); copper ion binding / oxidoreductase, acting on diphenols and related substances as donors, oxygen as acceptor | chr1:8147264-8149813 FORWARD
MD15G1276600	177	1.58779	181	1.62367	181	1.62367	387	3.4716	394	3.5344	428	3.8394	1.20231	1.71602e-83	misc.oxidases - copper, flavone etc	Symbols: sks15 | sks15 (SKU5 Similar 15); copper ion binding / oxidoreductase | chr4:17494705-17497124 REVERSE
MD02G1123600	3477	48.2858	3561	49.4523	3617	50.23	9195	127.693	7862	109.181	9106	126.457	1.11727	2.01614e-19	misc.oxidases - copper, flavone etc	iron ion binding / oxidoreductase/ oxidoreductase, acting on paired donors, with incorporation or reduction of molecular oxygen, 2-oxoglutarate as one donor, and incorporation of one atom each of oxygen into both donors | chr5:26419481-26421128 FORWARD
MD08G1141800	296	6.74333	294	6.69777	300	6.83446	672	15.3092	571	13.0082	627	14.284	1.08878	2.07209e-48	misc.oxidases - copper, flavone etc	monooxygenase family protein | chr5:3617215-3618897 REVERSE
MD03G1012800	20	0.320218	19	0.304207	18	0.288197	326	5.21956	331	5.29961	293	4.6912	3.9805	9.32611e-82	misc.peroxidases	peroxidase, putative | chr5:2077420-2079005 REVERSE
MD03G1013600	82	1.42573	79	1.37357	74	1.28664	570	9.91057	512	8.90213	530	9.21509	2.76044	6.45888e-141	misc.peroxidases	peroxidase, putative | chr5:2077420-2079005 REVERSE
MD15G1252300	112	2.0855	96	1.78757	112	2.0855	572	10.651	503	9.36614	577	10.7441	2.38153	1.09251e-09	misc.peroxidases	peroxidase 72 (PER72) (P72) (PRXR8) | chr5:26515916-26517391 REVERSE
MD10G1321200	28100	423.38	24986	376.462	25220	379.987	95503	1438.94	101620	1531.1	87042	1311.45	1.73458	1.28671e-120	misc.peroxidases	Symbols: PRXR1 | PRXR1; electron carrier/ heme binding / peroxidase | chr4:11646174-11648462 REVERSE
MD11G1004100	24	0.313351	26	0.339464	24	0.313351	84	1.09673	81	1.05756	88	1.14895	1.71397	2.48365e-05	misc.peroxidases	peroxidase, putative | chr5:1578951-1580875 REVERSE
MD15G1321300	1242	28.3445	1180	26.9296	1104	25.1951	3414	77.9132	3483	79.4879	3516	80.241	1.61291	0	misc.peroxidases	peroxidase 17 (PER17) (P17) | chr2:9513219-9514535 FORWARD
MD00G1190800	427	4.13197	407	3.93844	416	4.02553	1111	10.7509	1145	11.0799	1074	10.3928	1.56315	6.99606e-19	misc.peroxidases	peroxidase 12 (PER12) (P12) (PRXR6) | chr1:26964249-26966688 FORWARD
MD01G1162400	7888	180.441	8242	188.539	8045	184.033	22166	507.057	20949	479.218	23685	541.805	1.38225	0	misc.peroxidases	peroxidase, putative | chr5:1578951-1580875 REVERSE
MD11G1061400	31	0.344427	29	0.322206	26	0.288874	64	0.711075	61	0.677744	57	0.633302	1.07327	3.98437e-73	misc.peroxidases	peroxidase, putative | chr5:1578951-1580875 REVERSE
MD04G1170900	2643	38.0366	2360	33.9638	2384	34.3092	5695	81.9592	4746	68.3018	5649	81.2972	1.07814	0.000307191	misc.peroxidases	peroxidase, putative | chr5:1578951-1580875 REVERSE
MD15G1170300	158	3.17	158	3.17	157	3.14993	1028	20.625	949	19.04	1057	21.2069	2.80328	4.31855e-05	misc.plastocyanin-like	Symbols: ATBCB, BCB | ATBCB (ARABIDOPSIS BLUE-COPPER-BINDING PROTEIN); copper ion binding / electron carrier | chr5:6826506-6827629 FORWARD
MD08G1056100	89	3.64276	95	3.88834	93	3.80648	498	20.3831	472	19.3189	474	19.4008	2.4549	5.51485e-14	misc.plastocyanin-like	plastocyanin-like domain-containing protein | chr4:15401640-15402617 FORWARD
MD08G1189500	152	4.77289	152	4.77289	165	5.18109	746	23.4248	720	22.6084	669	21.007	2.15132	3.03249e-05	misc.plastocyanin-like	plastocyanin-like domain-containing protein | chr1:27188066-27189244 FORWARD
MD17G1054500	1306	25.9879	1224	24.3562	1234	24.5551	3619	72.0138	3451	68.6708	3658	72.7899	1.5216	3.45402e-286	misc.plastocyanin-like	plastocyanin-like domain-containing protein | chr5:4984959-4986239 REVERSE
MD10G1330900	18405	478.511	16567	430.725	16161	420.17	42446	1103.55	48402	1258.4	42922	1115.93	1.43645	1.29985e-70	misc.plastocyanin-like	plastocyanin-like domain-containing protein | chr3:10043522-10044373 REVERSE
MD15G1170400	533	12.0087	605	13.6309	603	13.5859	1299	29.2671	1469	33.0972	1450	32.6692	1.27759	3.96433e-49	misc.plastocyanin-like	plastocyanin-like domain-containing protein | chr2:10662241-10663103 FORWARD
MD02G1028700	1057	24.9584	1186	28.0044	1130	26.6821	2619	61.841	2726	64.3676	2625	61.9827	1.26681	1.95537e-62	misc.plastocyanin-like	Symbols: ATBCB, BCB | ATBCB (ARABIDOPSIS BLUE-COPPER-BINDING PROTEIN); copper ion binding / electron carrier | chr5:6826506-6827629 FORWARD
MD03G1209600	3347	87.4283	3177	82.9876	3338	87.1932	7243	189.197	7223	188.675	7867	205.497	1.17168	3.83228e-06	misc.plastocyanin-like	plastocyanin-like domain-containing protein | chr3:7186522-7187521 REVERSE
MD03G1156900	4783	46.4691	4327	42.0389	4224	41.0382	9468	91.9862	9539	92.676	8699	84.515	1.06404	6.42114e-32	misc.plastocyanin-like	plastocyanin-like domain-containing protein | chr1:2689016-2690045 FORWARD
MD11G1183800	16935	221.034	19544	255.087	19241	251.132	34788	454.05	40493	528.511	38876	507.406	1.06372	6.20819e-51	misc.plastocyanin-like	plastocyanin-like domain-containing protein | chr1:2689016-2690045 FORWARD
MD07G1239700	52	3.03275	55	3.20771	54	3.14939	682	39.7756	623	36.3346	607	35.4015	3.58409	6.25393e-06	misc.protease inhibitor/seed storage/lipid transfer protein (LTP) family protein	lipid binding | chr4:16134440-16135056 FORWARD
MD09G1143800	960	35.412	1005	37.0719	1077	39.7278	12440	458.88	11354	418.82	11171	412.07	3.55764	5.76847e-21	misc.protease inhibitor/seed storage/lipid transfer protein (LTP) family protein	Symbols: CWLP | CWLP (CELL WALL-PLASMA MEMBRANE LINKER PROTEIN); lipid binding | chr3:7794957-7796310 REVERSE
MD15G1181100	124	3.38235	116	3.16414	112	3.05503	660	18.0028	656	17.8937	724	19.7486	2.45962	1.44969e-130	misc.protease inhibitor/seed storage/lipid transfer protein (LTP) family protein	protease inhibitor/seed storage/lipid transfer protein (LTP) family protein (YLS3) | chr2:18305201-18306251 REVERSE
MD14G1229500	431	56.9426	407	53.7718	411	54.3002	2041	269.651	1939	256.175	1900	251.023	2.28229	3.98205e-120	misc.protease inhibitor/seed storage/lipid transfer protein (LTP) family protein	protease inhibitor/seed storage/lipid transfer protein (LTP) family protein | chr3:6267049-6267643 FORWARD
MD11G1011100	35	0.963492	37	1.01855	38	1.04608	158	4.34948	184	5.06522	163	4.48712	2.17532	8.55545e-38	misc.protease inhibitor/seed storage/lipid transfer protein (LTP) family protein	lipid binding | chr1:20614633-20616435 FORWARD
MD15G1166100	416	10.2334	431	10.6024	446	10.9713	1690	41.573	2008	49.3956	2012	49.494	2.05883	0	misc.protease inhibitor/seed storage/lipid transfer protein (LTP) family protein	protease inhibitor/seed storage/lipid transfer protein (LTP) family protein | chr2:4310412-4312103 REVERSE
MD03G1007900	21	0.679744	19	0.615006	20	0.647375	82	2.65424	88	2.84845	81	2.62187	2.01712	4.98368e-13	misc.protease inhibitor/seed storage/lipid transfer protein (LTP) family protein	lipid binding | chr1:20614633-20616435 FORWARD
MD17G1130100	909	46.8274	962	49.5577	998	51.4122	3376	173.915	3536	182.158	3306	170.309	1.8622	1.76134e-20	misc.protease inhibitor/seed storage/lipid transfer protein (LTP) family protein	structural constituent of cell wall | chr3:7803604-7808046 REVERSE
MD16G1011000	2617	137.366	2601	136.526	2524	132.484	8681	455.664	8394	440.6	7368	386.745	1.73693	5.28478e-09	misc.protease inhibitor/seed storage/lipid transfer protein (LTP) family protein	protease inhibitor/seed storage/lipid transfer protein (LTP) family protein | chr2:15859239-15859907 FORWARD
MD02G1023200	59364	1058.7	52195	930.847	53660	956.973	178030	3174.99	191348	3412.5	190034	3389.07	1.68179	1.73515e-68	misc.protease inhibitor/seed storage/lipid transfer protein (LTP) family protein	protease inhibitor/seed storage/lipid transfer protein (LTP) family protein | chr2:4310412-4312103 REVERSE
MD07G1239500	19	0.968514	18	0.917539	18	0.917539	50	2.54872	45	2.29385	50	2.54872	1.21416	1.72486e-103	misc.protease inhibitor/seed storage/lipid transfer protein (LTP) family protein	lipid binding | chr4:16134440-16135056 FORWARD
MD02G1209700	59418	2096.22	51539	1818.26	56868	2006.26	127912	4512.64	118654	4186.03	115801	4085.38	1.20165	6.69922e-30	misc.protease inhibitor/seed storage/lipid transfer protein (LTP) family protein	protease inhibitor/seed storage/lipid transfer protein (LTP) family protein | chr2:18626320-18626997 FORWARD
MD06G1062000	2535	119.064	2508	117.796	2382	111.878	5765	270.77	5704	267.905	5740	269.596	1.10427	1.99135e-27	misc.protease inhibitor/seed storage/lipid transfer protein (LTP) family protein	protease inhibitor/seed storage/lipid transfer protein (LTP) family protein | chr1:23136369-23137191 REVERSE
MD13G1196300	11	0.33991	11	0.33991	11	0.33991	21	0.64892	23	0.710722	21	0.64892	1.07747	3.3154e-64	misc.protease inhibitor/seed storage/lipid transfer protein (LTP) family protein	protease inhibitor/seed storage/lipid transfer protein (LTP)-related | chr1:1599911-1601214 FORWARD
MD15G1411800	5554	110.631	6612	131.706	6149	122.483	13386	266.639	13665	272.196	12748	253.93	1.06252	1.12805e-28	misc.protease inhibitor/seed storage/lipid transfer protein (LTP) family protein	protease inhibitor/seed storage/lipid transfer protein (LTP) family protein | chr5:25645263-25646735 REVERSE
MD09G1003900	26	0.366705	24	0.338497	25	0.352601	217	3.06057	205	2.89133	225	3.17341	3.06032	5.48893e-82	misc.short chain dehydrogenase/reductase (SDR)	short-chain dehydrogenase/reductase (SDR) family protein | chr3:9843591-9845176 FORWARD
MD10G1243100	23	0.293295	25	0.318799	26	0.331551	182	2.32086	180	2.29535	180	2.29535	2.90314	2.74042e-13	misc.short chain dehydrogenase/reductase (SDR)	short-chain dehydrogenase/reductase (SDR) family protein | chr4:11129015-11130770 FORWARD
MD04G1123600	41	0.350394	45	0.384579	45	0.384579	229	1.95708	207	1.76906	242	2.06818	2.43858	3.10789e-31	misc.short chain dehydrogenase/reductase (SDR)	short-chain dehydrogenase/reductase (SDR) family protein | chr2:15751568-15753967 REVERSE
MD02G1189900	16	0.697508	15	0.653914	15	0.653914	44	1.91815	46	2.00534	46	2.00534	1.52921	4.93293e-131	misc.short chain dehydrogenase/reductase (SDR)	short-chain dehydrogenase/reductase (SDR) family protein | chr5:3144200-3145730 FORWARD
MD16G1107400	58	0.962763	58	0.962763	61	1.01256	164	2.72229	169	2.80529	161	2.6725	1.47833	1.55779e-24	misc.short chain dehydrogenase/reductase (SDR)	Symbols: KCR2 | short-chain dehydrogenase/reductase (SDR) family protein | chr1:8674056-8676408 FORWARD
MD12G1139500	1737	16.7003	1973	18.9694	1920	18.4598	4309	41.4288	4192	40.3039	4586	44.092	1.31886	5.14913e-16	misc.short chain dehydrogenase/reductase (SDR)	short-chain dehydrogenase/reductase (SDR) family protein | chr2:15751568-15753967 REVERSE
MD06G1170000	10929	115.702	11047	116.951	10472	110.864	25062	265.323	22775	241.111	26690	282.558	1.30766	9.10432e-07	misc.short chain dehydrogenase/reductase (SDR)	short-chain dehydrogenase/reductase (SDR) family protein | chr5:20390015-20393263 FORWARD
MD01G1028700	48	1.30017	53	1.4356	51	1.38143	592	16.0354	582	15.7645	627	16.9834	3.56475	5.94933e-80	misc.UDP glucosyl and glucoronyl transferases	exostosin family protein | chr1:25676395-25678288 REVERSE
MD14G1076500	69	1.90486	71	1.96007	74	2.04289	786	21.6988	801	22.1129	878	24.2386	3.53347	7.59421e-18	misc.UDP glucosyl and glucoronyl transferases	UDP-glucoronosyl/UDP-glucosyl transferase family protein | chr2:15417490-15419154 REVERSE
MD14G1216000	39	0.377299	34	0.328928	34	0.328928	204	1.97357	217	2.09933	214	2.07031	2.56573	1.02809e-46	misc.UDP glucosyl and glucoronyl transferases	Symbols: GAUT11 | GAUT11 (Galacturonosyltransferase 11); polygalacturonate 4-alpha-galacturonosyltransferase | chr1:6395864-6398239 FORWARD
MD10G1201800	202	5.90383	234	6.83908	227	6.6345	1144	33.4355	1071	31.302	1074	31.3896	2.29363	0.000168351	misc.UDP glucosyl and glucoronyl transferases	galactosyl transferase GMA12/MNN10 family protein | chr2:9744225-9746292 REVERSE
MD11G1062400	5	0.3557	5	0.3557	5	0.3557	26	1.84964	22	1.56508	25	1.7785	2.27802	2.51923e-12	misc.UDP glucosyl and glucoronyl transferases	UDP-glucoronosyl/UDP-glucosyl transferase family protein | chr2:12874706-12876122 FORWARD
MD17G1035900	22	0.592193	23	0.619111	24	0.646029	108	2.90713	114	3.06864	114	3.06864	2.20137	1.28405e-117	misc.UDP glucosyl and glucoronyl transferases	transferase, transferring glycosyl groups | chr5:4805887-4807759 FORWARD
MD11G1022200	73	1.89412	79	2.0498	86	2.23143	261	6.77214	301	7.81001	288	7.4727	1.79857	9.39065e-15	misc.UDP glucosyl and glucoronyl transferases	UDP-glucoronosyl/UDP-glucosyl transferase family protein | chr5:4069577-4071227 REVERSE
MD05G1251700	486	2.90601	431	2.57714	410	2.45157	1417	8.47288	1490	8.90938	1283	7.67163	1.66954	2.12513e-235	misc.UDP glucosyl and glucoronyl transferases	glycosyl transferase-related | chr4:10786948-10791433 REVERSE
MD03G1082200	52	1.18464	54	1.2302	51	1.16186	170	3.87286	190	4.32849	163	3.71339	1.61523	7.25243e-58	misc.UDP glucosyl and glucoronyl transferases	Symbols: UGT76E2 | UGT76E2 (UDP-GLUCOSYL TRANSFERASE 76E2); UDP-glycosyltransferase/ quercetin 3-O-glucosyltransferase/ quercetin 7-O-glucosyltransferase | chr5:24008983-24010649 REVERSE
MD05G1219400	64	1.87052	74	2.16279	74	2.16279	197	5.75769	201	5.8746	198	5.78692	1.54877	3.58755e-16	misc.UDP glucosyl and glucoronyl transferases	galactosyl transferase GMA12/MNN10 family protein | chr4:17707894-17709847 FORWARD
MD11G1062500	422	0.969684	388	0.891557	412	0.946705	1287	2.95731	1151	2.6448	1251	2.87458	1.46897	4.40481e-190	misc.UDP glucosyl and glucoronyl transferases	UDP-glucoronosyl/UDP-glucosyl transferase family protein | chr2:12874706-12876122 FORWARD
MD15G1298900	4169	57.3422	4300	59.144	4053	55.7467	9971	137.145	10473	144.05	10281	141.409	1.39872	2.5296e-71	misc.UDP glucosyl and glucoronyl transferases	galactosyl transferase GMA12/MNN10 family protein | chr2:9744225-9746292 REVERSE
MD09G1135900	63	1.46795	63	1.46795	54	1.25825	150	3.49513	158	3.68153	152	3.54173	1.31963	1.39113e-74	misc.UDP glucosyl and glucoronyl transferases	Symbols: AtUGT85A2 | AtUGT85A2 (UDP-glucosyl transferase 85A2); UDP-glycosyltransferase/ glucuronosyltransferase/ transferase, transferring glycosyl groups | chr1:7894858-7897591 REVERSE
MD15G1371800	36	0.368466	32	0.327526	36	0.368466	90	0.921166	90	0.921166	79	0.808579	1.3833	2.80763e-45	misc.UDP glucosyl and glucoronyl transferases	Symbols: AtUGT85A2 | AtUGT85A2 (UDP-glucosyl transferase 85A2); UDP-glycosyltransferase/ glucuronosyltransferase/ transferase, transferring glycosyl groups | chr1:7894858-7897591 REVERSE
MD07G1208800	358	7.93699	347	7.69312	377	8.35823	907	20.1085	823	18.2462	891	19.7538	1.27418	0	misc.UDP glucosyl and glucoronyl transferases	UDP-glucoronosyl/UDP-glucosyl transferase family protein | chr3:20671115-20673372 FORWARD
MD14G1200400	418	5.33382	425	5.42315	398	5.07862	982	12.5307	995	12.6965	863	11.0122	1.21939	1.32552e-200	misc.UDP glucosyl and glucoronyl transferases	exostosin family protein | chr1:28059188-28061119 FORWARD
MD09G1065400	15	0.342728	14	0.319879	15	0.342728	32	0.731153	33	0.754001	30	0.685456	1.23359	2.83445e-261	misc.UDP glucosyl and glucoronyl transferases	UDP-glucoronosyl/UDP-glucosyl transferase family protein | chr3:368840-370484 REVERSE
MD12G1156200	441	7.17317	370	6.01831	434	7.05931	821	13.3541	962	15.6476	848	13.7933	1.09727	1.69689e-05	misc.UDP glucosyl and glucoronyl transferases	Symbols: AtUGT85A2 | AtUGT85A2 (UDP-glucosyl transferase 85A2); UDP-glycosyltransferase/ glucuronosyltransferase/ transferase, transferring glycosyl groups | chr1:7894858-7897591 REVERSE
MD05G1246700	10	0.326408	9	0.293767	10	0.326408	19	0.620174	22	0.718097	21	0.685456	1.09309	3.47411e-185	misc.UDP glucosyl and glucoronyl transferases	UDP-glucoronosyl/UDP-glucosyl transferase family protein | chr3:7667027-7668724 FORWARD
MD11G1245400	14648	230.443	16579	260.822	14720	231.576	36076	567.55	31902	501.885	33541	527.67	1.0844	3.20825e-14	misc.UDP glucosyl and glucoronyl transferases	Symbols: AtUGT85A2 | AtUGT85A2 (UDP-glucosyl transferase 85A2); UDP-glycosyltransferase/ glucuronosyltransferase/ transferase, transferring glycosyl groups | chr1:7894858-7897591 REVERSE
MD17G1125400	15	0.340724	14	0.318009	15	0.340724	29	0.658732	29	0.658732	26	0.590588	1.02867	5.12105e-162	misc.UDP glucosyl and glucoronyl transferases	Symbols: AtUGT85A2 | AtUGT85A2 (UDP-glucosyl transferase 85A2); UDP-glycosyltransferase/ glucuronosyltransferase/ transferase, transferring glycosyl groups | chr1:7894858-7897591 REVERSE
MD17G1058100	4418	94.8624	4769	102.399	5213	111.933	9264	198.915	10283	220.795	10062	216.049	1.07999	0	misc.UDP glucosyl and glucoronyl transferases	UDP-glucoronosyl/UDP-glucosyl transferase family protein | chr3:368840-370484 REVERSE
MD15G1265600	18	0.619827	21	0.723132	19	0.654262	345	11.88	328	11.2946	342	11.7767	4.12374	3.7678e-115	not assigned.no ontology	Symbols: ATOFP7, OFP7 | OFP7 (ARABIDOPSIS THALIANA OVATE FAMILY PROTEIN 7) | chr2:8027034-8028251 FORWARD
MD12G1200200	327	2.7576	333	2.8082	374	3.15395	6002	50.615	5731	48.3296	5232	44.1216	4.04649	3.6281e-13	not assigned.no ontology	catalytic/ pyridoxal phosphate binding | chr5:9377402-9379797 FORWARD
MD13G1077700	23	0.367192	20	0.319297	21	0.335262	366	5.84314	320	5.10875	327	5.22051	4.09633	4.42365e-22	not assigned.no ontology	CBS domain-containing protein | chr1:26274230-26276329 REVERSE
MD15G1095200	52	1.38819	45	1.20131	48	1.2814	764	20.3956	651	17.379	706	18.8473	3.98138	9.9744e-09	not assigned.no ontology	catalytic | chr4:14274341-14277095 FORWARD
MD08G1148100	40	0.313246	39	0.305415	37	0.289752	519	4.06437	523	4.09569	522	4.08786	3.68244	0	not assigned.no ontology	AFG1-like ATPase family protein | chr2:10863059-10866757 FORWARD
MD13G1026700	22	0.382513	19	0.330352	20	0.347739	199	3.46001	226	3.92946	214	3.72081	3.4367	0	not assigned.no ontology	heavy-metal-associated domain-containing protein | chr1:8143404-8145070 FORWARD
MD12G1083800	26	0.295986	30	0.341523	29	0.330138	241	2.74356	240	2.73218	249	2.83464	3.27846	4.77488e-140	not assigned.no ontology	hAT dimerisation domain-containing protein | chr1:6657260-6659569 REVERSE
MD04G1134300	1624	18.5366	1440	16.4364	1383	15.7858	12939	147.688	12436	141.947	13215	150.839	3.15595	0	not assigned.no ontology	fringe-related protein | chr2:15822186-15824538 REVERSE
MD05G1259300	75	0.339414	65	0.294158	72	0.325837	558	2.52524	566	2.56144	551	2.49356	3.06531	1.3501e-13	not assigned.no ontology	unknown protein | chr1:8083400-8089236 FORWARD
MD13G1241200	24	0.312301	26	0.338327	23	0.299289	187	2.43335	184	2.39431	221	2.87578	2.99176	7.44893e-05	not assigned.no ontology	leucine-rich repeat family protein | chr2:8372947-8374453 FORWARD
MD03G1126100	40	0.367131	38	0.348775	38	0.348775	270	2.47814	315	2.89116	291	2.67088	2.93431	1.14594e-05	not assigned.no ontology	phosphatidate cytidylyltransferase family protein | chr3:16472662-16475753 REVERSE
MD17G1039100	18	0.361139	18	0.361139	18	0.361139	132	2.64835	124	2.48785	138	2.76873	2.93983	0	not assigned.no ontology	heavy-metal-associated domain-containing protein | chr5:4823714-4825373 FORWARD
MD11G1035900	28	0.3683	24	0.315686	27	0.355146	189	2.48602	205	2.69648	197	2.59125	2.88405	5.36131e-09	not assigned.no ontology	transporter-related | chr5:22658112-22660434 REVERSE
MD17G1238200	72	0.956777	83	1.10295	69	0.916911	514	6.83033	529	7.02965	500	6.64429	2.85352	5.74864e-33	not assigned.no ontology	condensation domain-containing protein | chr3:18231845-18234391 REVERSE
MD13G1198700	25	0.35492	25	0.35492	26	0.369117	191	2.71159	182	2.58382	158	2.2431	2.85916	1.29243e-62	not assigned.no ontology	glutamate binding | chr1:729935-731557 FORWARD
MD09G1005300	22	0.326782	24	0.356489	25	0.371343	144	2.13894	144	2.13894	145	2.15379	2.75795	1.97876e-32	not assigned.no ontology	translocon-associated protein beta (TRAPB) family protein | chr5:4526784-4528615 FORWARD
MD01G1087800	46	0.326527	45	0.319428	45	0.319428	341	2.42056	355	2.51994	322	2.28569	2.76972	8.62977e-136	not assigned.no ontology	FAD-binding domain-containing protein | chr2:19213028-19215166 REVERSE
MD13G1143200	18	0.320571	19	0.33838	20	0.35619	137	2.4399	139	2.47552	132	2.35085	2.76862	0	not assigned.no ontology	meprin and TRAF homology domain-containing protein / MATH domain-containing protein | chr3:5950200-5952235 FORWARD
MD17G1034900	44	1.20442	50	1.36866	47	1.28654	316	8.64991	306	8.37618	337	9.22475	2.7121	3.9486e-44	not assigned.no ontology	DNA-binding protein-related | chr1:8400151-8401487 FORWARD
MD10G1146200	18	0.322047	18	0.322047	19	0.339939	103	1.84283	118	2.1112	108	1.93228	2.62496	1.19174e-41	not assigned.no ontology	membrane protein, putative | chr3:2418049-2420296 REVERSE
MD01G1168400	33	0.364252	34	0.37529	32	0.353214	181	1.99787	196	2.16344	175	1.93164	2.52577	1.08927e-117	not assigned.no ontology	FUNCTIONS IN: molecular_function unknown; LOCATED IN: endomembrane system, integral to membrane; CONTAINS InterPro DOMAIN/s: Transmembrane receptor, eukaryota (InterPro:IPR009637); BEST Arabidopsis thaliana protein match is: unknown protein (TAIR:AT1G10980.1); Has 473 Blast hits to 471 proteins in 125 species: Archae - 0; Bacteria - 2; Metazoa - 242; Fungi - 99; Plants - 92; Viruses - 0; Other Eu…
MD11G1028200	44	1.54807	44	1.54807	43	1.51289	234	8.23292	265	9.32361	233	8.19774	2.48394	5.94391e-19	not assigned.no ontology	leucine-rich repeat family protein | chr3:7280878-7282177 FORWARD
MD13G1145100	294	5.15562	251	4.40156	277	4.8575	1480	25.9534	1472	25.8132	1546	27.1108	2.44072	4.67217e-49	not assigned.no ontology	meprin and TRAF homology domain-containing protein / MATH domain-containing protein | chr3:5950200-5952235 FORWARD
MD06G1095200	963	16.9639	1012	17.827	915	16.1183	5217	91.9008	5601	98.6652	4797	84.5022	2.46147	1.09472e-110	not assigned.no ontology	Symbols: BTI2 | BTI2 (VIRB2-INTERACTING PROTEIN 2) | chr4:6837911-6839795 REVERSE
MD16G1071700	30	0.58586	34	0.663974	34	0.663974	157	3.066	163	3.18317	165	3.22223	2.46595	5.51341e-105	not assigned.no ontology	glucose-methanol-choline (GMC) oxidoreductase family protein | chr1:4850274-4852096 FORWARD
MD10G1042200	68	0.691799	63	0.640932	72	0.732493	338	3.43865	345	3.50986	326	3.31657	2.31963	1.33603e-280	not assigned.no ontology	oxidoreductase family protein | chr4:6107150-6109122 REVERSE
MD09G1074300	18	0.318962	19	0.336682	20	0.354402	93	1.64797	93	1.64797	99	1.75429	2.28885	1.12037e-09	not assigned.no ontology	DSBA oxidoreductase family protein | chr5:15573505-15575618 REVERSE
MD04G1151100	225	3.11238	213	2.94639	214	2.96022	1106	15.2991	1170	16.1844	1018	14.0818	2.24231	6.37661e-08	not assigned.no ontology	yippee family protein | chr2:16747940-16749545 FORWARD
MD15G1095100	247	7.25177	232	6.81138	222	6.51779	1077	31.6201	1161	34.0863	1044	30.6512	2.22866	1.59585e-05	not assigned.no ontology	catalytic | chr4:14274341-14277095 FORWARD
MD03G1038600	1048	4.19573	1064	4.25978	1038	4.15569	5139	20.5743	4766	19.0809	5355	21.439	2.21331	7.9591e-05	not assigned.no ontology	heavy-metal-associated domain-containing protein | chr4:2576790-2577974 REVERSE
MD05G1219000	37	1.0437	38	1.07191	33	0.930866	170	4.79537	180	5.07745	153	4.31583	2.25862	4.23327e-14	not assigned.no ontology	transferase family protein | chr3:9519741-9521070 FORWARD
MD05G1256200	6406	46.5703	6792	49.3764	6481	47.1155	26343	191.508	28064	204.019	28592	207.858	2.1477	0	not assigned.no ontology	nucleotide binding | chr3:2170589-2175686 REVERSE
MD08G1225000	258	2.45682	297	2.8282	284	2.70441	1136	10.8176	1157	11.0176	1228	11.6937	2.1842	1.38409e-18	not assigned.no ontology	FUNCTIONS IN: molecular_function unknown; INVOLVED IN: biological_process unknown; LOCATED IN: endomembrane system, integral to membrane; EXPRESSED IN: 22 plant structures; EXPRESSED DURING: 13 growth stages; CONTAINS InterPro DOMAIN/s: Transmembrane receptor, eukaryota (InterPro:IPR009637); BEST Arabidopsis thaliana protein match is: unknown protein (TAIR:AT1G72480.1); Has 500 Blast hits to 499 …
MD05G1128800	561	4.1372	589	4.34369	578	4.26257	2441	18.0016	2085	15.3762	2116	15.6048	2.08477	9.55591e-163	not assigned.no ontology	Symbols: sks5 | sks5 (SKU5 Similar 5); copper ion binding / oxidoreductase | chr1:28577942-28581133 REVERSE
MD16G1029800	471	8.61744	525	9.60542	433	7.92219	2009	36.7567	1933	35.3662	1949	35.659	2.09746	3.03506e-11	not assigned.no ontology	heavy-metal-associated domain-containing protein | chr1:8143404-8145070 FORWARD
MD13G1110500	12	0.356353	11	0.326657	11	0.326657	44	1.30663	45	1.33632	44	1.30663	2.10587	7.61791e-71	not assigned.no ontology	transferase family protein | chr3:9519741-9521070 FORWARD
MD14G1008100	935	5.6429	1108	6.68699	1022	6.16797	3853	23.2536	3959	23.8933	4439	26.7902	2.10647	9.27728e-24	not assigned.no ontology	emsy N terminus domain-containing protein / ENT domain-containing protein | chr3:3869069-3871713 REVERSE
MD02G1226100	60	0.709884	54	0.638896	60	0.709884	221	2.61474	217	2.56741	251	2.96968	2.01623	3.76017e-06	not assigned.no ontology	haloacid dehalogenase-like hydrolase family protein | chr2:16194327-16196113 REVERSE
MD09G1149600	314	3.78775	284	3.42586	271	3.26904	1194	14.4031	1153	13.9085	1256	15.151	1.98791	1.65747e-144	not assigned.no ontology	membrane protein, putative | chr2:13147621-13149819 FORWARD
MD05G1119000	302	3.40605	291	3.28199	346	3.90229	1318	14.8648	1363	15.3723	1188	13.3986	2.00374	1.47469e-293	not assigned.no ontology	glycosyl hydrolase family 10 protein | chr4:18063166-18065849 FORWARD
MD12G1056400	33	0.627412	35	0.665437	32	0.608399	124	2.35755	133	2.52866	146	2.77582	2.00443	1.08894e-36	not assigned.no ontology	unknown protein | chr5:18432458-18435469 REVERSE
MD10G1200300	34	1.00049	31	0.91221	36	1.05934	131	3.85482	126	3.70769	131	3.85482	1.93758	4.81351e-25	not assigned.no ontology	transferase family protein | chr3:9519741-9521070 FORWARD
MD01G1232800	24	0.960062	25	1.00006	26	1.04007	104	4.16027	106	4.24027	107	4.28027	1.92693	1.87996e-13	not assigned.no ontology	NC domain-containing protein | chr5:5355082-5356300 REVERSE
MD17G1241600	6	0.364718	6	0.364718	6	0.364718	21	1.27651	23	1.39809	22	1.3373	1.9556	5.86885e-08	not assigned.no ontology	unknown protein | chr2:8850207-8850929 REVERSE
MD00G1159100	326	8.38586	312	8.02573	274	7.04824	1252	32.2058	1236	31.7943	1169	30.0708	1.89835	1.45816e-73	not assigned.no ontology	FUNCTIONS IN: molecular_function unknown; INVOLVED IN: intracellular protein transport; LOCATED IN: endoplasmic reticulum, plasma membrane; EXPRESSED IN: 26 plant structures; EXPRESSED DURING: 13 growth stages; CONTAINS InterPro DOMAIN/s: B-cell receptor-associated 31-like (InterPro:IPR008417); BEST Arabidopsis thaliana protein match is: unknown protein (TAIR:AT1G11905.1); Has 311 Blast hits to 2…
MD11G1242900	3269	62.091	3639	69.1187	3452	65.5669	12951	245.99	13698	260.178	11776	223.672	1.90414	6.57743e-110	not assigned.no ontology	CBS domain-containing protein | chr4:13732910-13734304 FORWARD
MD10G1237500	152	1.42714	150	1.40836	132	1.23935	569	5.34237	503	4.72269	573	5.37992	1.87685	1.50232e-38	not assigned.no ontology	CbbY protein-related | chr5:18270344-18273187 REVERSE
MD11G1149600	133	8.65335	148	9.62929	153	9.95461	475	30.9048	514	33.4423	564	36.6954	1.89922	2.17569e-15	not assigned.no ontology	harpin-induced protein-related / HIN1-related / harpin-responsive protein-related | chr5:7647056-7647679 REVERSE
MD02G1209600	799	8.26502	814	8.42018	892	9.22703	3352	34.6738	3154	32.6256	3127	32.3463	1.92191	2.5678e-191	not assigned.no ontology	vesicle-associated membrane family protein / VAMP family protein | chr4:70477-72211 REVERSE
MD09G1182500	85	1.77506	77	1.608	84	1.75418	292	6.09785	317	6.61993	305	6.36933	1.79561	3.03162e-140	not assigned.no ontology	hydrolase, alpha/beta fold family protein | chr1:5982267-5984013 FORWARD
MD01G1184600	1467	40.4989	1488	41.0786	1529	42.2105	5671	156.557	5035	138.999	5567	153.686	1.84987	4.2155e-17	not assigned.no ontology	Symbols: EXL3 | EXL3 (EXORDIUM LIKE 3) | chr5:20939494-20940895 REVERSE
MD06G1120300	8893	79.9968	8480	76.2817	8575	77.1363	26950	242.428	31815	286.191	28310	254.662	1.86775	2.34111e-192	not assigned.no ontology	hydrolase, alpha/beta fold family protein | chr4:12529875-12533842 REVERSE
MD10G1177500	11	0.715691	10	0.650628	11	0.715691	38	2.47239	37	2.40732	37	2.40732	1.88396	2.91238e-147	not assigned.no ontology	unknown protein | chr1:6457821-6459751 REVERSE
MD05G1171700	41	0.645538	44	0.692772	41	0.645538	144	2.26726	149	2.34598	141	2.22002	1.80074	1.39598e-26	not assigned.no ontology	dolichol-phosphate mannosyltransferase-related | chr1:17782042-17784211 FORWARD
MD03G1224200	29	0.635684	29	0.635684	30	0.657604	104	2.27969	98	2.14817	101	2.21393	1.80063	5.71556e-10	not assigned.no ontology	CBS domain-containing protein | chr4:13732910-13734304 FORWARD
MD17G1157600	23	0.298788	25	0.32477	26	0.337761	78	1.01328	88	1.14319	79	1.02627	1.79229	3.55644e-10	not assigned.no ontology	transferase family protein | chr1:29713531-29714969 REVERSE
MD02G1183900	2927	63.9078	2594	56.6371	2447	53.4275	9824	214.496	9104	198.776	9952	217.291	1.75047	4.82791e-11	not assigned.no ontology	glycosyl hydrolase family protein 17 | chr5:26921584-26923274 REVERSE
MD04G1230000	190	2.74761	196	2.83437	174	2.51623	681	9.848	601	8.69112	607	8.77788	1.77113	1.57042e-103	not assigned.no ontology	methyltransferase | chr1:20405598-20407686 REVERSE
MD03G1040700	289	1.66501	303	1.74567	275	1.58435	974	5.61148	974	5.61148	955	5.50201	1.79608	1.39342e-05	not assigned.no ontology	transducin family protein / WD-40 repeat family protein | chr5:22722482-22725095 REVERSE
MD05G1340700	19	1.07896	16	0.908596	19	1.07896	56	3.18009	62	3.52081	58	3.29366	1.70632	9.93519e-133	not assigned.no ontology	harpin-induced protein-related / HIN1-related / harpin-responsive protein-related | chr4:2685104-2685784 REVERSE
MD07G1064200	3118	54.8509	3001	52.7927	3479	61.2016	10621	186.842	11440	201.249	10924	192.172	1.69465	1.15664e-69	not assigned.no ontology	hydrolase, alpha/beta fold family protein | chr2:15208627-15210845 REVERSE
MD16G1049900	160	3.20516	144	2.88464	143	2.86461	530	10.6171	479	9.59544	527	10.557	1.7754	0	not assigned.no ontology	leucine-rich repeat family protein | chr1:25831803-25833844 REVERSE
MD10G1077100	89227	733.037	92535	760.214	84288	692.461	273731	2248.81	273616	2247.87	302161	2482.38	1.71856	1.68362e-26	not assigned.no ontology	catalytic/ cation binding / hydrolase, hydrolyzing O-glycosyl compounds | chr4:16480934-16483995 REVERSE
MD04G1069000	206	1.50603	215	1.57183	206	1.50603	727	5.31498	728	5.32229	764	5.58548	1.6368	3.40202e-13	not assigned.no ontology	glucose-methanol-choline (GMC) oxidoreductase family protein | chr1:4277993-4280862 REVERSE
MD08G1110300	277	3.0989	320	3.57995	283	3.16602	1002	11.2097	932	10.4266	956	10.6951	1.6663	3.48006e-43	not assigned.no ontology	haloacid dehalogenase-like hydrolase family protein | chr2:11031115-11034454 FORWARD
MD15G1025500	1334	29.728	1351	30.1068	1240	27.6332	4284	95.4683	4571	101.864	4393	97.8973	1.7227	4.36323e-11	not assigned.no ontology	oxidoreductase, acting on NADH or NADPH | chr1:28247809-28249441 FORWARD
MD10G1122000	219	2.66161	201	2.44285	216	2.62515	692	8.4102	687	8.34943	614	7.46223	1.65804	4.7926e-267	not assigned.no ontology	glycosyl hydrolase family 10 protein | chr4:18063166-18065849 FORWARD
MD04G1246300	477	3.53991	456	3.38406	414	3.07237	1340	9.94439	1293	9.5956	1330	9.87018	1.60548	9.09327e-258	not assigned.no ontology	glutamine-fructose-6-phosphate transaminase (isomerizing)/ sugar binding / transaminase | chr3:8697838-8701008 REVERSE
MD06G1220200	911	26.3874	897	25.9819	811	23.4909	2593	75.1071	2856	82.725	2493	72.2105	1.67865	2.7895e-87	not assigned.no ontology	reticulon family protein (RTNLB9) | chr3:6260241-6261591 REVERSE
MD13G1145600	1300	21.964	1365	23.0622	1218	20.5786	3604	60.891	3751	63.3746	3803	64.2532	1.61686	0	not assigned.no ontology	meprin and TRAF homology domain-containing protein / MATH domain-containing protein | chr3:5950200-5952235 FORWARD
MD11G1288500	5587	42.1384	4738	35.7351	5594	42.1912	14071	106.127	15184	114.521	14120	106.496	1.57004	5.22176e-299	not assigned.no ontology	catalytic | chr4:1268713-1270525 REVERSE
MD05G1172900	110	1.03907	120	1.13354	105	0.991844	292	2.75827	345	3.25892	353	3.33448	1.57302	7.15854e-57	not assigned.no ontology	sterile alpha motif (SAM) domain-containing protein | chr3:2280194-2282339 FORWARD
MD01G1212700	68	0.334849	63	0.310228	64	0.315152	198	0.975002	175	0.861744	186	0.915911	1.58902	9.15587e-23	not assigned.no ontology	Symbols: ATIM | ATIM (TIMELESS) | chr5:21457627-21463159 REVERSE
MD00G1208300	336	3.2587	283	2.74468	303	2.93865	856	8.30192	918	8.90322	834	8.08855	1.47638	9.04394e-21	not assigned.no ontology	FUNCTIONS IN: molecular_function unknown; INVOLVED IN: biological_process unknown; LOCATED IN: cellular_component unknown; EXPRESSED IN: 14 plant structures; EXPRESSED DURING: 6 growth stages; CONTAINS InterPro DOMAIN/s: Galactose oxidase/kelch, beta-propeller (InterPro:IPR011043), Kelch repeat type 1 (InterPro:IPR006652), Kelch repeat type 2 (InterPro:IPR011498), Kelch-type beta propeller (Inter…
MD13G1056700	22	0.319811	22	0.319811	24	0.348885	73	1.06119	61	0.886749	63	0.915822	1.56754	1.68256e-49	not assigned.no ontology	translin family protein | chr2:1152467-1154291 REVERSE
MD03G1230800	64	3.3822	60	3.17082	69	3.64644	191	10.0938	183	9.67099	187	9.88238	1.51701	3.39697e-179	not assigned.no ontology	unknown protein | chr1:19812262-19813286 FORWARD
MD07G1256700	2018	60.3884	1950	58.3535	2146	64.2188	5882	176.018	5966	178.532	6551	196.038	1.48086	2.23826e-29	not assigned.no ontology	Symbols: EXL3 | EXL3 (EXORDIUM LIKE 3) | chr5:20939494-20940895 REVERSE
MD13G1183900	1613	22.6102	1551	21.7411	1716	24.054	4807	67.3821	4675	65.5318	4482	62.8264	1.59553	2.23768e-17	not assigned.no ontology	heavy-metal-associated domain-containing protein | chr3:1852889-1855061 REVERSE
MD15G1070700	2253	58.0319	2598	66.9183	2163	55.7137	6769	174.353	6225	160.341	6869	176.929	1.51666	4.08604e-162	not assigned.no ontology	esterase/lipase/thioesterase family protein | chr3:1033768-1034906 FORWARD
MD13G1141900	9092	75.4446	10253	85.0784	9954	82.5973	29558	245.269	29680	246.282	30753	255.185	1.47462	1.62766e-39	not assigned.no ontology	meprin and TRAF homology domain-containing protein / MATH domain-containing protein | chr3:5950200-5952235 FORWARD
MD06G1206600	358	2.85478	368	2.93452	332	2.64745	957	7.63134	1020	8.13372	1004	8.00613	1.54059	3.4719e-45	not assigned.no ontology	nucleotide binding | chr3:14751280-14755701 FORWARD
MD04G1009500	47	0.633668	45	0.606703	45	0.606703	134	1.80663	139	1.87404	134	1.80663	1.46719	1.68735e-115	not assigned.no ontology	EXPRESSED IN: 21 plant structures; EXPRESSED DURING: 12 growth stages; CONTAINS InterPro DOMAIN/s: X8 (InterPro:IPR012946); BEST Arabidopsis thaliana protein match is: E13L3 (GLUCAN ENDO-1,3-BETA-GLUCOSIDASE-LIKE PROTEIN 3); callose binding / polysaccharide binding (TAIR:AT5G08000.1); Has 804 Blast hits to 768 proteins in 66 species: Archae - 0; Bacteria - 9; Metazoa - 8; Fungi - 36; Plants - 728…
MD14G1018400	59	1.04549	56	0.992326	60	1.06321	152	2.69346	149	2.6403	143	2.53398	1.50429	5.35862e-13	not assigned.no ontology	G10 family protein | chr4:11267185-11268959 FORWARD
MD05G1208600	589	5.99849	507	5.16338	568	5.78462	1463	14.8995	1620	16.4984	1548	15.7651	1.46681	7.46069e-13	not assigned.no ontology	FUNCTIONS IN: molecular_function unknown; INVOLVED IN: biological_process unknown; LOCATED IN: cellular_component unknown; EXPRESSED IN: 16 plant structures; EXPRESSED DURING: 8 growth stages; BEST Arabidopsis thaliana protein match is: tropomyosin-related (TAIR:AT1G17140.2); Has 36552 Blast hits to 19717 proteins in 1278 species: Archae - 377; Bacteria - 3766; Metazoa - 19812; Fungi - 2701; Plan…
MD13G1191400	945	10.04	837	8.89255	779	8.27634	2499	26.5502	2189	23.2566	2261	24.0216	1.47377	1.1108e-34	not assigned.no ontology	haloacid dehalogenase-like hydrolase family protein | chr2:13659006-13660764 FORWARD
MD09G1038400	136	0.883818	137	0.890316	152	0.987796	437	2.83991	413	2.68395	438	2.84641	1.45424	1.98044e-12	not assigned.no ontology	catalytic/ transferase | chr3:144288-149828 REVERSE
MD09G1036000	694	7.49838	666	7.19586	690	7.45517	1687	18.2273	1982	21.4147	1966	21.2418	1.44677	6.74755e-73	not assigned.no ontology	NHL repeat-containing protein | chr1:8435657-8438745 FORWARD
MD00G1058300	2579	40.6224	2785	43.8671	2827	44.5287	7102	111.865	7195	113.33	7132	112.338	1.48029	0	not assigned.no ontology	integral membrane family protein | chr2:15031923-15033307 FORWARD
MD17G1253400	1440	5.22887	1191	4.32471	1294	4.69872	3675	13.3445	3526	12.8035	3665	13.3082	1.43389	7.02989e-27	not assigned.no ontology	Symbols: AR401 | AR401 | chr1:24866095-24868992 REVERSE
MD05G1208000	538	36.28	563	37.9658	581	39.1797	1574	106.143	1455	98.1178	1625	109.582	1.46265	7.99026e-12	not assigned.no ontology	unknown protein | chr1:6457821-6459751 REVERSE
MD06G1117400	133	3.3898	150	3.82308	155	3.95052	382	9.73611	355	9.04796	366	9.32832	1.43812	1.00045e-23	not assigned.no ontology	HpcH/HpaI aldolase family protein | chr4:6618676-6619939 FORWARD
MD17G1054800	7211	214.795	6287	187.272	6729	200.438	17166	511.327	16790	500.127	17683	526.727	1.42562	3.53396e-63	not assigned.no ontology	unknown protein | chr3:11191491-11192986 FORWARD
MD07G1065300	120	3.18381	121	3.21034	101	2.67971	281	7.45542	314	8.33097	289	7.66768	1.40289	1.28428e-38	not assigned.no ontology	hydrolase, alpha/beta fold family protein | chr2:15208627-15210845 REVERSE
MD15G1001600	16	0.378029	15	0.354402	15	0.354402	38	0.897819	40	0.945073	43	1.01595	1.38702	7.08043e-07	not assigned.no ontology	transferase family protein | chr3:11914366-11915697 FORWARD
MD15G1297600	195	3.1986	182	2.98536	172	2.82133	454	7.447	516	8.46399	513	8.41478	1.41423	0	not assigned.no ontology	glycosyl hydrolase family protein 43 | chr5:26944028-26946365 REVERSE
MD15G1410000	58	0.642574	61	0.675811	61	0.675811	170	1.88341	155	1.71722	145	1.60644	1.39785	1.26231e-25	not assigned.no ontology	CbbY protein-related | chr5:18270344-18273187 REVERSE
MD08G1183900	8349	96.2588	7942	91.5664	9069	104.56	24436	281.732	23848	274.953	21585	248.862	1.33914	9.23775e-304	not assigned.no ontology	hydrolase | chr5:2932162-2933362 FORWARD
MD16G1138600	1294	21.4796	1352	22.4423	1366	22.6747	3587	59.5419	3429	56.9192	3687	61.2018	1.41516	4.62685e-231	not assigned.no ontology	meprin and TRAF homology domain-containing protein / MATH domain-containing protein | chr3:5950200-5952235 FORWARD
MD11G1192300	105	0.743431	103	0.72927	93	0.658467	261	1.84796	259	1.8338	272	1.92584	1.37879	1.08074e-14	not assigned.no ontology	translocation protein-related | chr3:7328576-7330751 REVERSE
MD16G1184300	2856	45.9545	2931	47.1613	3120	50.2024	8757	140.905	8726	140.406	8610	138.539	1.37039	9.96874e-266	not assigned.no ontology	heavy-metal-associated domain-containing protein | chr3:1852889-1855061 REVERSE
MD15G1070100	76	0.684767	73	0.657736	80	0.720807	193	1.73895	206	1.85608	173	1.55875	1.34871	1.77154e-201	not assigned.no ontology	Symbols: ATCSA-1 | transducin family protein / WD-40 repeat family protein | chr1:9693008-9696364 REVERSE
MD15G1403900	1712	15.1201	1646	14.5372	1649	14.5637	4435	39.1693	4432	39.1428	3924	34.6562	1.35676	0.00167946	not assigned.no ontology	Symbols: ATMES12, MES12 | MES12 (METHYL ESTERASE 12); hydrolase | chr4:6221664-6224134 REVERSE
MD15G1077400	80	0.966231	94	1.13532	91	1.09909	224	2.70545	231	2.78999	212	2.56051	1.35581	1.33571e-15	not assigned.no ontology	PQ-loop repeat family protein / transmembrane family protein | chr4:4195680-4197571 FORWARD
MD03G1259200	1376	28.1746	1428	29.2394	1345	27.5399	3659	74.9208	3388	69.3718	3528	72.2384	1.27844	2.4861e-06	not assigned.no ontology	glutamate binding | chr1:729935-731557 FORWARD
MD04G1164200	1009	13.4866	1136	15.1841	1031	13.7807	2417	32.3064	2513	33.5895	2671	35.7014	1.38203	7.69892e-191	not assigned.no ontology	Symbols: OSH1 | OSH1 (OAS HIGH ACCUMULATION 1); catalytic | chr5:222760-223852 REVERSE
MD16G1191500	1597	23.7033	1649	24.4751	1440	21.373	3600	53.4325	4072	60.4381	3835	56.9205	1.31372	2.00381e-09	not assigned.no ontology	haloacid dehalogenase-like hydrolase family protein | chr2:13659006-13660764 FORWARD
MD06G1058200	3577	28.0459	3632	28.4772	3493	27.3873	8355	65.5085	8497	66.6219	8089	63.4229	1.29106	1.52195e-06	not assigned.no ontology	glycogenin glucosyltransferase (glycogenin)-related | chr2:15010796-15014284 REVERSE
MD07G1153700	5137	70.7316	5330	73.389	4805	66.1603	12649	174.165	12445	171.356	12028	165.614	1.28876	8.11664e-12	not assigned.no ontology	NC domain-containing protein-related | chr1:95987-97407 FORWARD
MD10G1194700	28	1.88818	31	2.09048	28	1.88818	72	4.85531	67	4.51814	73	4.92275	1.29252	1.38806e-22	not assigned.no ontology	unknown protein | chr1:6457821-6459751 REVERSE
MD17G1176800	107	2.08433	105	2.04537	101	1.96745	244	4.75304	267	5.20108	231	4.49981	1.30142	5.11901e-08	not assigned.no ontology	DNA binding / protein dimerization | chr1:30004367-30007020 REVERSE
MD15G1153100	13562	101.519	13997	104.775	15113	113.129	30404	227.591	32890	246.2	35578	266.321	1.27927	1.31158e-16	not assigned.no ontology	LOCATED IN: endoplasmic reticulum, chloroplast; CONTAINS InterPro DOMAIN/s: Reticulon (InterPro:IPR003388); BEST Arabidopsis thaliana protein match is: reticulon family protein (TAIR:AT4G28430.1); Has 1047 Blast hits to 1034 proteins in 125 species: Archae - 0; Bacteria - 2; Metazoa - 715; Fungi - 46; Plants - 58; Viruses - 4; Other Eukaryotes - 222 (source: NCBI BLink). | chr5:23477411-23479598 …
MD03G1023300	319	11.2235	300	10.555	324	11.3994	736	25.895	735	25.8598	722	25.4024	1.32737	2.74945e-06	not assigned.no ontology	leucine-rich repeat family protein | chr3:7280878-7282177 FORWARD
MD13G1143500	2361	14.4103	2226	13.5863	2227	13.5924	6079	37.103	5281	32.2324	5277	32.208	1.25894	1.97924e-09	not assigned.no ontology	meprin and TRAF homology domain-containing protein / MATH domain-containing protein | chr3:5950200-5952235 FORWARD
MD09G1027800	79	0.764654	76	0.735617	71	0.687221	181	1.75193	186	1.80032	159	1.53899	1.2656	0	not assigned.no ontology	transducin family protein / WD-40 repeat family protein | chr3:10232248-10235621 FORWARD
MD15G1295500	993	21.2276	1071	22.8951	964	20.6077	2540	54.2983	2609	55.7733	2331	49.8304	1.18311	3.63408e-83	not assigned.no ontology	glycosyl hydrolase family protein 17 | chr5:26921584-26923274 REVERSE
MD16G1096100	912	15.503	936	15.911	886	15.061	2394	40.6954	1973	33.5388	2045	34.7628	1.266	6.92021e-05	not assigned.no ontology	unknown protein | chr1:3530467-3531821 FORWARD
MD03G1240700	28	0.353228	30	0.378459	28	0.353228	72	0.908301	64	0.807379	60	0.756918	1.26934	2.41233e-191	not assigned.no ontology	LOCATED IN: mitochondrion; EXPRESSED IN: 23 plant structures; EXPRESSED DURING: 13 growth stages; BEST Arabidopsis thaliana protein match is: plastid developmental protein DAG, putative (TAIR:AT3G06790.2); Has 50779 Blast hits to 24732 proteins in 941 species: Archae - 10; Bacteria - 4862; Metazoa - 25623; Fungi - 7071; Plants - 6957; Viruses - 900; Other Eukaryotes - 5356 (source: NCBI BLink). |…
MD15G1251700	1175	4.54581	1221	4.72377	1206	4.66574	2519	9.74544	2710	10.4844	2679	10.3644	1.31285	6.07517e-60	not assigned.no ontology	FAD linked oxidase family protein | chr4:17197212-17200907 FORWARD
MD09G1034500	798	21.7213	806	21.9391	858	23.3545	2146	58.4134	2027	55.1743	2134	58.0868	1.24095	1.46093e-07	not assigned.no ontology	DNA-binding protein-related | chr1:8400151-8401487 FORWARD
MD05G1340500	58	0.902229	58	0.902229	63	0.980007	154	2.39557	153	2.38002	157	2.44224	1.21026	2.04364e-255	not assigned.no ontology	bacterial transferase hexapeptide repeat-containing protein | chr4:11316828-11319067 REVERSE
MD13G1089500	3705	41.497	3255	36.4568	3561	39.8841	8567	95.9526	8543	95.6838	8495	95.1462	1.26263	1.90562e-94	not assigned.no ontology	NHL repeat-containing protein | chr1:26465893-26468706 REVERSE
MD02G1188600	55	3.78783	56	3.8567	57	3.92557	131	9.02193	121	8.33323	132	9.0908	1.20563	3.90078e-159	not assigned.no ontology	VQ motif-containing protein | chr4:17718128-17718742 FORWARD
MD14G1208600	8439	89.0739	7320	77.2628	7316	77.2206	18265	192.788	16694	176.206	16500	174.158	1.21953	5.3888e-186	not assigned.no ontology	Symbols: AtGUS2 | AtGUS2 (Arabidopsis thaliana glucuronidase 2); beta-glucuronidase | chr5:2503323-2506688 FORWARD
MD15G1068500	98	4.75227	105	5.09171	90	4.36433	216	10.4744	228	11.0563	235	11.3957	1.20449	1.05557e-48	not assigned.no ontology	Symbols: ZCF37 | ZCF37 | chr1:21887752-21888792 FORWARD
MD05G1193200	67	0.645288	66	0.635657	60	0.57787	156	1.50246	165	1.58914	164	1.57951	1.21991	2.03186e-83	not assigned.no ontology	alcohol oxidase-related | chr4:14119425-14122087 FORWARD
MD15G1208700	312	5.12859	342	5.62172	354	5.81898	785	12.9037	758	12.4598	730	11.9996	1.2149	5.61206e-281	not assigned.no ontology	esterase/lipase/thioesterase family protein | chr3:17535759-17537530 REVERSE
MD03G1201300	2155	18.6427	1978	17.1115	1964	16.9903	4868	42.1125	4637	40.1142	5139	44.4569	1.2038	4.20942e-157	not assigned.no ontology	unknown protein | chr1:18770937-18774686 FORWARD
MD11G1309800	504	4.46853	520	4.61039	570	5.05369	1202	10.6571	1274	11.2954	1272	11.2777	1.19792	5.7392e-47	not assigned.no ontology	esterase/lipase/thioesterase family protein | chr3:23239446-23242251 REVERSE
MD03G1200600	56	0.649501	55	0.637903	56	0.649501	129	1.49617	125	1.44978	122	1.41498	1.1689	8.48448e-10	not assigned.no ontology	transformer serine/arginine-rich ribonucleoprotein, putative | chr1:2257425-2260101 REVERSE
MD09G1144100	152	4.73082	139	4.32621	152	4.73082	322	10.0219	338	10.5198	327	10.1775	1.18544	4.07364e-39	not assigned.no ontology	leucine-rich repeat family protein | chr3:6032393-6033583 FORWARD
MD02G1181300	64	1.53927	70	1.68358	65	1.56332	148	3.55956	142	3.41525	142	3.41525	1.14312	7.61396e-07	not assigned.no ontology	hydrolase, alpha/beta fold family protein | chr4:17616659-17618473 REVERSE
MD07G1064600	109	0.627513	113	0.650541	119	0.685083	277	1.59469	284	1.63499	287	1.65226	1.18426	1.41617e-44	not assigned.no ontology	esterase/lipase/thioesterase family protein | chr1:27935298-27936608 FORWARD
MD09G1108600	306	3.90852	344	4.39389	331	4.22784	768	9.80961	811	10.3588	716	9.14542	1.12375	3.14715e-05	not assigned.no ontology	unknown protein | chr1:22882215-22885053 REVERSE
MD01G1228300	1377	84.0977	1358	82.9373	1449	88.4949	2860	174.669	3154	192.625	3216	196.411	1.21077	3.95666e-05	not assigned.no ontology	harpin-induced family protein / HIN1 family protein / harpin-responsive family protein | chr5:21807974-21808810 REVERSE
MD07G1064400	17826	297.17	18344	305.805	20918	348.716	39662	661.189	48011	800.372	44400	740.175	1.20366	1.43488e-38	not assigned.no ontology	hydrolase, alpha/beta fold family protein | chr2:15208627-15210845 REVERSE
MD07G1295400	100	3.24499	94	3.05029	95	3.08274	215	6.97672	227	7.36612	200	6.48997	1.097	1.44091e-11	not assigned.no ontology	FUNCTIONS IN: molecular_function unknown; INVOLVED IN: biological_process unknown; LOCATED IN: cellular_component unknown; CONTAINS InterPro DOMAIN/s: Yippee-like protein (InterPro:IPR004910); BEST Arabidopsis thaliana protein match is: unknown protein (TAIR:AT4G27745.1); Has 684 Blast hits to 682 proteins in 148 species: Archae - 0; Bacteria - 0; Metazoa - 389; Fungi - 132; Plants - 111; Viruses…
MD00G1133500	6514	151.873	6755	157.492	5904	137.651	13370	311.719	14818	345.479	14570	339.697	1.21655	9.67781e-18	not assigned.no ontology	FUNCTIONS IN: molecular_function unknown; INVOLVED IN: response to oxidative stress; LOCATED IN: plasma membrane; EXPRESSED IN: callus; CONTAINS InterPro DOMAIN/s: EGF-type aspartate/asparagine hydroxylation conserved site (InterPro:IPR000152), Protein of unknown function Cys-rich (InterPro:IPR006461); BEST Arabidopsis thaliana protein match is: unknown protein (TAIR:AT5G35525.1); Has 492 Blast h…
MD04G1146100	70	1.53095	74	1.61844	79	1.72779	160	3.49932	176	3.84926	176	3.84926	1.19462	1.58559e-198	not assigned.no ontology	reticulon family protein (RTNLB12) | chr3:20041126-20042340 REVERSE
MD01G1211100	1162	20.4787	1172	20.6549	1345	23.7038	2643	46.5793	2842	50.0864	2847	50.1745	1.20775	8.28303e-30	not assigned.no ontology	reticulon family protein (RTNLB5) | chr2:18965313-18967213 FORWARD
MD11G1075900	2469	34.2508	2519	34.9444	2735	37.9408	5365	74.425	5510	76.4365	5499	76.2839	1.19696	0	not assigned.no ontology	hydrolase, acting on ester bonds | chr1:2220253-2222982 REVERSE
MD12G1263800	5781	46.4615	6815	54.7717	5927	47.6349	14754	118.577	13397	107.671	15056	121.004	1.0963	1.08511e-10	not assigned.no ontology	glutamine-fructose-6-phosphate transaminase (isomerizing)/ sugar binding / transaminase | chr3:8697838-8701008 REVERSE
MD07G1232000	2718	33.2098	2943	35.9589	3044	37.193	6417	78.4059	6450	78.8091	6519	79.6522	1.10772	2.0261e-157	not assigned.no ontology	reticulon family protein | chr3:3415975-3417788 REVERSE
MD00G1106600	1417	66.7149	1298	61.1122	1448	68.1745	2630	123.825	3155	148.543	3136	147.649	1.13383	4.40319e-05	not assigned.no ontology	harpin-induced protein-related / HIN1-related / harpin-responsive protein-related | chr2:11566288-11567504 FORWARD
MD05G1322100	43	2.30059	43	2.30059	41	2.19358	101	5.40371	93	4.97569	106	5.67122	1.11779	3.39649e-06	not assigned.no ontology	hydrolase, alpha/beta fold family protein | chr1:3702608-3703779 FORWARD
MD14G1011700	11705	343.392	11221	329.193	10632	311.913	20917	613.647	22490	659.794	21422	628.462	1.10124	1.14617e-09	not assigned.no ontology	transferase family protein | chr3:9519741-9521070 FORWARD
MD13G1216600	145	1.33432	129	1.18708	129	1.18708	306	2.81587	280	2.57662	326	2.99992	1.07935	7.82772e-242	not assigned.no ontology	INVOLVED IN: biological_process unknown; LOCATED IN: cell wall; EXPRESSED IN: male gametophyte; EXPRESSED DURING: L mature pollen stage, M germinated pollen stage; CONTAINS InterPro DOMAIN/s: WD40 repeat-like (InterPro:IPR011046); Has 1571 Blast hits to 1320 proteins in 206 species: Archae - 6; Bacteria - 142; Metazoa - 581; Fungi - 102; Plants - 66; Viruses - 5; Other Eukaryotes - 669 (source: N…
MD16G1089700	7548	76.7897	6870	69.8921	7685	78.1835	15912	161.881	14539	147.913	16345	166.286	1.09667	9.1511e-72	not assigned.no ontology	NHL repeat-containing protein | chr1:26465893-26468706 REVERSE
MD09G1071300	79	0.702669	83	0.738248	84	0.747142	179	1.59212	174	1.54765	170	1.51207	1.09598	2.16742e-185	not assigned.no ontology	INVOLVED IN: mitosis, mitotic cell cycle; LOCATED IN: nucleus, chloroplast; EXPRESSED IN: 17 plant structures; EXPRESSED DURING: 9 growth stages; CONTAINS InterPro DOMAIN/s: Barren (InterPro:IPR008418); Has 340 Blast hits to 330 proteins in 142 species: Archae - 0; Bacteria - 0; Metazoa - 135; Fungi - 102; Plants - 21; Viruses - 1; Other Eukaryotes - 81 (source: NCBI BLink). | chr2:13829420-13833…
MD08G1219400	44	0.288353	52	0.340781	50	0.327674	108	0.707776	96	0.629134	108	0.707776	1.02698	6.41259e-32	not assigned.no ontology	CBS domain-containing protein / octicosapeptide/Phox/Bemp1 (PB1) domain-containing protein | chr3:19634455-19636819 FORWARD
MD04G1161900	222	7.79659	234	8.21803	201	7.05908	483	16.9629	455	15.9795	471	16.5414	1.06187	1.48898e-60	not assigned.no ontology	phosphatidylethanolamine-binding family protein | chr5:121483-122525 REVERSE
MD03G1066600	254	4.4582	256	4.4933	285	5.00231	601	10.5487	636	11.163	537	9.4254	1.07263	4.43127e-158	not assigned.no ontology	oxidoreductase, 2OG-Fe(II) oxygenase family protein | chr5:23701467-23703988 FORWARD
MD10G1267000	521	9.33008	517	9.25845	495	8.86447	1105	19.7884	1183	21.1852	1032	18.4811	1.0214	7.13831e-118	not assigned.no ontology	Symbols: COR414-TM1 | COR414-TM1 | chr1:10288197-10289621 REVERSE
MD07G1073400	407	2.31632	387	2.2025	402	2.28787	846	4.81476	848	4.82614	800	4.55297	1.03854	3.73881e-30	not assigned.no ontology	rRNA processing protein-related | chr5:24657148-24661021 REVERSE
MD06G1108900	321	11.6202	361	13.0682	352	12.7424	702	25.4123	678	24.5435	752	27.2223	1.06925	6.59429e-155	not assigned.no ontology	FUNCTIONS IN: molecular_function unknown; INVOLVED IN: biological_process unknown; LOCATED IN: endomembrane system; EXPRESSED IN: 11 plant structures; EXPRESSED DURING: 6 growth stages; CONTAINS InterPro DOMAIN/s: Harpin-induced 1 (InterPro:IPR010847); BEST Arabidopsis thaliana protein match is: proline-rich family protein (TAIR:AT1G64450.1); Has 183 Blast hits to 177 proteins in 15 species: Arch…
MD12G1027200	26	0.334738	29	0.373362	25	0.321864	55	0.7081	58	0.746723	51	0.656602	1.0399	1.9483e-103	not assigned.no ontology	4'-phosphopantetheinyl transferase family protein | chr3:3610147-3612370 REVERSE
MD00G1142500	63	0.332077	69	0.363704	65	0.342619	130	0.685239	139	0.732678	138	0.727407	1.10068	6.94692e-25	not assigned.no ontology	DENN (AEX-3) domain-containing protein | chr5:13742109-13748312 REVERSE
MD11G1016000	228	2.51237	204	2.24791	201	2.21485	409	4.50683	399	4.39664	431	4.74925	1.04399	2.77863e-239	not assigned.no ontology	PRLI-interacting factor, putative | chr5:6728160-6730045 REVERSE
MD00G1119400	875	41.4984	784	37.1826	841	39.8859	1695	80.3883	1838	87.1703	1764	83.6608	1.0605	7.42911e-235	not assigned.no ontology	harpin-induced protein-related / HIN1-related / harpin-responsive protein-related | chr2:11566288-11567504 FORWARD
MD02G1151100	174	7.01827	181	7.30061	167	6.73593	359	14.4802	316	12.7458	338	13.6332	1.02996	4.58736e-21	not assigned.no ontology	Symbols: ATOFP7, OFP7 | OFP7 (ARABIDOPSIS THALIANA OVATE FAMILY PROTEIN 7) | chr2:8027034-8028251 FORWARD
MD12G1180900	12	0.289509	13	0.313635	14	0.337761	29	0.699647	29	0.699647	25	0.603144	1.07917	7.51872e-137	not assigned.no ontology	integral membrane protein, putative | chr2:16110741-16111797 REVERSE
MD08G1101200	804	11.9196	772	11.4452	768	11.3859	1458	21.6154	1582	23.4538	1464	21.7044	1.0571	5.4205e-28	not assigned.no ontology	aromatic-rich family protein | chr4:9827515-9829659 FORWARD
MD02G1063900	30871	217.033	29903	210.228	32295	227.044	64582	454.032	61795	434.438	60187	423.134	0.973123	5.30951e-273	not assigned.no ontology	TMS membrane family protein / tumour differentially expressed (TDE) family protein | chr3:8885818-8893050 REVERSE
MD10G1337500	19	0.623317	19	0.623317	20	0.656123	45	1.47628	37	1.21383	43	1.41066	1.00616	3.04845e-29	not assigned.no ontology	metal ion binding | chr4:9254555-9256219 FORWARD
MD07G1203200	79511	306.177	82331	317.036	82571	317.96	163020	627.749	165936	638.978	147085	566.387	1.00487	0	not assigned.no ontology	fringe-related protein | chr2:15822186-15824538 REVERSE
MD03G1261900	46	0.626053	54	0.734932	49	0.666882	94	1.27933	101	1.37459	102	1.3882	0.969479	3.84705e-174	not assigned.no ontology	transducin family protein / WD-40 repeat family protein | chr1:749246-751963 FORWARD
MD04G1191600	374	5.22369	339	4.73485	389	5.4332	1158	16.1739	1071	14.9588	1187	16.5789	1.67221	2.73507e-82	not assigned.no ontology.agenet domain-containing protein	agenet domain-containing protein | chr1:3009941-3012363 REVERSE
MD09G1261900	35	0.34531	32	0.315712	31	0.305846	217	2.14092	217	2.14092	239	2.35798	2.90677	2.05399e-31	not assigned.no ontology.armadillo/beta-catenin repeat family protein	armadillo/beta-catenin repeat family protein | chr3:815644-818834 FORWARD
MD11G1284800	238	1.71005	245	1.76034	242	1.73879	886	6.36597	908	6.52404	856	6.15042	1.88045	0.00101419	not assigned.no ontology.armadillo/beta-catenin repeat family protein	armadillo/beta-catenin repeat family protein / BTB/POZ domain-containing protein | chr5:6507794-6512758 REVERSE
MD08G1057900	2799	34.4924	2793	34.4185	3245	39.9885	6858	84.512	7846	96.6872	6688	82.4171	1.29756	1.55e-10	not assigned.no ontology.armadillo/beta-catenin repeat family protein	armadillo/beta-catenin repeat family protein | chr4:15426292-15429107 REVERSE
MD10G1334800	139	1.22041	151	1.32577	139	1.22041	307	2.69544	320	2.80958	291	2.55497	1.09745	0	not assigned.no ontology.armadillo/beta-catenin repeat family protein	binding | chr5:19283029-19285698 REVERSE
MD02G1185300	5228	43.7459	4842	40.516	5700	47.6954	12957	108.419	12848	107.507	12351	103.348	1.27815	5.54795e-17	not assigned.no ontology.BTB/POZ domain-containing protein	BTB/POZ domain-containing protein | chr3:18500635-18502614 REVERSE
MD03G1039200	136	2.54092	134	2.50356	133	2.48487	285	5.32473	311	5.81049	302	5.64234	1.02623	2.31035e-270	not assigned.no ontology.BTB/POZ domain-containing protein	BTB/POZ domain-containing protein | chr1:20846908-20849054 REVERSE
MD09G1278700	15	0.339137	14	0.316528	13	0.293919	113	2.55483	124	2.80353	121	2.73571	3.07683	5.21522e-75	not assigned.no ontology.C2 domain-containing protein	C2 domain-containing protein | chr3:6152121-6153434 FORWARD
MD16G1144500	441	19.4875	400	17.6758	389	17.1897	1676	74.0615	1830	80.8666	1654	73.0893	1.91408	1.92172e-65	not assigned.no ontology.C2 domain-containing protein	C2 domain-containing protein | chr3:5616992-5618294 REVERSE
MD11G1276000	54	0.358424	52	0.345149	54	0.358424	182	1.20802	198	1.31422	183	1.21466	1.74805	0	not assigned.no ontology.C2 domain-containing protein	Symbols: NTMC2TYPE6.1, NTMC2T6.1 | NTMC2T6.1 | chr1:19996315-20000265 FORWARD
MD09G1278800	61	1.07602	60	1.05838	61	1.07602	185	3.26333	199	3.51029	206	3.63377	1.77901	4.01536e-44	not assigned.no ontology.C2 domain-containing protein	C2 domain-containing protein | chr3:6152121-6153434 FORWARD
MD16G1094500	15	0.312741	16	0.333591	14	0.291892	44	0.917375	43	0.896526	43	0.896526	1.46133	8.93612e-41	not assigned.no ontology.DC1 domain containing protein	DC1 domain-containing protein | chr1:22261888-22264408 FORWARD
MD00G1084300	1332	8.15417	1282	7.84808	1378	8.43577	3303	20.2201	3005	18.3959	3488	21.3527	1.4099	1.36099e-208	not assigned.no ontology.DC1 domain containing protein	DC1 domain-containing protein | chr5:5945665-5947464 REVERSE
MD10G1144600	317	16.9602	313	16.7461	264	14.1245	772	41.3036	677	36.2209	754	40.3406	1.31398	5.19348e-113	not assigned.no ontology.DC1 domain containing protein	FUNCTIONS IN: molecular_function unknown; INVOLVED IN: biological_process unknown; LOCATED IN: cellular_component unknown; CONTAINS InterPro DOMAIN/s: DC1 (InterPro:IPR004146); BEST Arabidopsis thaliana protein match is: DC1 domain-containing protein (TAIR:AT1G20990.1); Has 719 Blast hits to 448 proteins in 12 species: Archae - 0; Bacteria - 0; Metazoa - 0; Fungi - 2; Plants - 717; Viruses - 0; O…
MD16G1094600	2630	39.3967	2699	40.4303	2387	35.7567	5890	88.2307	5799	86.8676	5854	87.6915	1.19472	3.37452e-05	not assigned.no ontology.DC1 domain containing protein	DC1 domain-containing protein | chr1:22261888-22264408 FORWARD
MD09G1075800	340	3.63314	332	3.54765	305	3.25914	1027	10.9742	995	10.6323	1149	12.2779	1.79048	1.35302e-169	not assigned.no ontology.formerly annotated based on articles which have been retracted	unknown protein | chr5:5134527-5137626 REVERSE
MD09G1103500	135	1.30995	139	1.34877	126	1.22262	258	2.50346	261	2.53257	298	2.8916	1.03374	8.62407e-31	not assigned.no ontology.formin homology 2 domain-containing protein	Symbols: Fh5, ATFH5 | Fh5 (FORMIN HOMOLOGY5); actin binding | chr5:22197629-22202110 REVERSE
MD12G1160400	402	7.43556	387	7.15812	431	7.97196	1352	25.0072	1275	23.5829	1403	25.9505	1.73647	4.62254e-212	not assigned.no ontology.glycine rich proteins	glycine-rich protein | chr3:2768688-2771174 REVERSE
MD05G1014900	74	2.93001	74	2.93001	70	2.77164	322	12.7495	283	11.2053	288	11.4033	1.97472	6.85125e-08	not assigned.no ontology.hydroxyproline rich proteins	Symbols: TED7 | TED7 (TRACHEARY ELEMENT DIFFERENTIATION-RELATED 7) | chr5:19835337-19836122 FORWARD
MD05G1320900	18643	186.779	19718	197.549	18231	182.651	78724	788.712	70776	709.083	75987	761.291	1.92022	3.4648e-62	not assigned.no ontology.hydroxyproline rich proteins	FUNCTIONS IN: molecular_function unknown; INVOLVED IN: biological_process unknown; EXPRESSED IN: leaf whorl, male gametophyte, sepal, flower, pollen tube; EXPRESSED DURING: L mature pollen stage, M germinated pollen stage, 4 anthesis; BEST Arabidopsis thaliana protein match is: proline-rich family protein (TAIR:AT1G61080.1); Has 21967 Blast hits to 14118 proteins in 814 species: Archae - 74; Bact…
MD10G1026200	515	10.8894	510	10.7837	471	9.95907	1354	28.6297	1387	29.3275	1413	29.8772	1.59985	8.34585e-57	not assigned.no ontology.hydroxyproline rich proteins	hydroxyproline-rich glycoprotein family protein | chr1:7384629-7386558 FORWARD
MD17G1059700	45	1.57754	48	1.68271	49	1.71776	91	3.19013	104	3.64587	96	3.36541	1.13359	1.63869e-16	not assigned.no ontology.hydroxyproline rich proteins	hydroxyproline-rich glycoprotein family protein | chr3:377097-377713 FORWARD
MD17G1242300	33	0.314862	36	0.343486	34	0.324403	214	2.04183	231	2.20403	207	1.97504	2.75416	4.7129e-09	not assigned.no ontology.pentatricopeptide (PPR) repeat-containing protein	pentatricopeptide (PPR) repeat-containing protein | chr4:11336479-11339052 FORWARD
MD09G1241100	18	0.366823	17	0.346444	17	0.346444	105	2.1398	105	2.1398	104	2.11942	2.52733	3.03566e-80	not assigned.no ontology.pentatricopeptide (PPR) repeat-containing protein	pentatricopeptide (PPR) repeat-containing protein | chr1:1918088-1919760 REVERSE
MD03G1153100	94	1.01197	97	1.04427	88	0.947378	512	5.51202	586	6.30868	497	5.35053	2.47292	4.83473e-32	not assigned.no ontology.pentatricopeptide (PPR) repeat-containing protein	pentatricopeptide (PPR) repeat-containing protein | chr2:5671493-5673586 FORWARD
MD14G1203900	13	0.319995	13	0.319995	13	0.319995	63	1.55075	65	1.59998	69	1.69844	2.47755	0	not assigned.no ontology.pentatricopeptide (PPR) repeat-containing protein	pentatricopeptide (PPR) repeat-containing protein | chr1:27963953-27965341 FORWARD
MD10G1243200	21	0.306536	22	0.321133	24	0.350327	112	1.63486	108	1.57647	112	1.63486	2.27463	0	not assigned.no ontology.pentatricopeptide (PPR) repeat-containing protein	pentatricopeptide (PPR) repeat-containing protein | chr4:11130762-11132984 REVERSE
MD17G1026000	19	0.346971	20	0.365233	20	0.365233	92	1.68007	89	1.62529	98	1.78964	2.25315	1.53278e-13	not assigned.no ontology.pentatricopeptide (PPR) repeat-containing protein	pentatricopeptide (PPR) repeat-containing protein | chr3:223529-225454 REVERSE
MD09G1053400	103	0.951433	106	0.979145	112	1.03457	397	3.66717	465	4.29531	396	3.65794	2.07389	0	not assigned.no ontology.pentatricopeptide (PPR) repeat-containing protein	pentatricopeptide (PPR) repeat-containing protein | chr5:4962293-4966141 FORWARD
MD06G1065500	124	1.85892	113	1.69402	110	1.64904	461	6.911	495	7.4207	472	7.0759	2.00483	0.000284132	not assigned.no ontology.pentatricopeptide (PPR) repeat-containing protein	thylakoid lumenal protein-related | chr1:4159265-4161455 FORWARD
MD10G1283700	58	1.42767	58	1.42767	55	1.35383	214	5.26761	186	4.57839	197	4.84916	1.91675	9.70594e-49	not assigned.no ontology.pentatricopeptide (PPR) repeat-containing protein	pentatricopeptide (PPR) repeat-containing protein | chr1:10080042-10081604 REVERSE
MD14G1081200	310	1.87645	333	2.01567	331	2.00356	1123	6.79759	1203	7.28183	1160	7.02155	1.90286	1.09617e-60	not assigned.no ontology.pentatricopeptide (PPR) repeat-containing protein	pentatricopeptide (PPR) repeat-containing protein | chr1:23299057-23303162 FORWARD
MD09G1091700	81	1.04875	81	1.04875	72	0.93222	263	3.40519	292	3.78067	258	3.34045	1.84982	3.95396e-30	not assigned.no ontology.pentatricopeptide (PPR) repeat-containing protein	pentatricopeptide (PPR) repeat-containing protein | chr1:27721190-27724165 FORWARD
MD09G1200200	20	0.289761	24	0.347713	21	0.304249	64	0.927236	70	1.01416	69	0.999676	1.59461	0	not assigned.no ontology.pentatricopeptide (PPR) repeat-containing protein	pentatricopeptide (PPR) repeat-containing protein | chr1:19312078-19314145 REVERSE
MD11G1303700	32	0.588801	32	0.588801	37	0.680802	105	1.932	100	1.84	107	1.9688	1.57537	0	not assigned.no ontology.pentatricopeptide (PPR) repeat-containing protein	pentatricopeptide (PPR) repeat-containing protein | chr5:1999181-2001049 REVERSE
MD11G1091300	230	4.65786	234	4.73887	233	4.71861	651	13.1838	620	12.556	560	11.3409	1.43833	5.20245e-56	not assigned.no ontology.pentatricopeptide (PPR) repeat-containing protein	pentatricopeptide (PPR) repeat-containing protein | chr3:17262983-17264475 FORWARD
MD15G1006800	19	0.315253	20	0.331845	22	0.36503	50	0.829613	58	0.962351	58	0.962351	1.3786	1.44702e-261	not assigned.no ontology.pentatricopeptide (PPR) repeat-containing protein	pentatricopeptide (PPR) repeat-containing protein | chr1:7029629-7031535 FORWARD
MD02G1033000	51	1.24825	52	1.27272	53	1.2972	131	3.20628	135	3.30418	139	3.40208	1.32654	1.5117e-26	not assigned.no ontology.pentatricopeptide (PPR) repeat-containing protein	pentatricopeptide (PPR) repeat-containing protein | chr5:26551879-26553741 FORWARD
MD17G1007800	2906	46.5853	2997	48.0441	2891	46.3449	6850	109.811	7615	122.074	7315	117.265	1.18568	3.82447e-12	not assigned.no ontology.pentatricopeptide (PPR) repeat-containing protein	LOCATED IN: mitochondrion; EXPRESSED IN: seed; EXPRESSED DURING: E expanded cotyledon stage; CONTAINS InterPro DOMAIN/s: Pentatricopeptide repeat (InterPro:IPR002885); BEST Arabidopsis thaliana protein match is: pentatricopeptide (PPR) repeat-containing protein (TAIR:AT3G23330.1); Has 13812 Blast hits to 4961 proteins in 140 species: Archae - 0; Bacteria - 2; Metazoa - 58; Fungi - 30; Plants - 13…
MD01G1032300	44	0.728504	43	0.711947	41	0.678833	103	1.70536	99	1.63913	101	1.67225	1.21406	8.30676e-14	not assigned.no ontology.pentatricopeptide (PPR) repeat-containing protein	pentatricopeptide (PPR) repeat-containing protein | chr4:18527680-18530007 FORWARD
MD08G1007600	59	1.37806	57	1.33134	62	1.44813	132	3.08311	126	2.94297	129	3.01304	1.25533	3.92327e-30	not assigned.no ontology.pentatricopeptide (PPR) repeat-containing protein	pentatricopeptide (PPR) repeat-containing protein | chr1:7029629-7031535 FORWARD
MD06G1207000	47	0.622858	54	0.715624	49	0.649363	114	1.51076	123	1.63003	106	1.40474	1.21918	4.92653e-08	not assigned.no ontology.pentatricopeptide (PPR) repeat-containing protein	pentatricopeptide (PPR) repeat-containing protein | chr1:6363172-6366235 FORWARD
MD15G1257400	116	1.35592	116	1.35592	114	1.33254	261	3.05082	223	2.60664	224	2.61833	1.12662	3.02795e-32	not assigned.no ontology.pentatricopeptide (PPR) repeat-containing protein	pentatricopeptide (PPR) repeat-containing protein | chr5:26547995-26549677 REVERSE
MD15G1089600	273	5.63743	255	5.26573	259	5.34833	601	12.4106	558	11.5227	536	11.0684	1.06232	1.42883e-184	not assigned.no ontology.pentatricopeptide (PPR) repeat-containing protein	pentatricopeptide (PPR) repeat-containing protein | chr5:19832872-19834934 REVERSE
MD12G1082000	156	13.2591	156	13.2591	154	13.0892	312	26.5183	294	24.9884	343	29.1531	1.10594	0	not assigned.no ontology.pentatricopeptide (PPR) repeat-containing protein	pentatricopeptide (PPR) repeat-containing protein | chr2:230752-232506 REVERSE
MD13G1139300	120	2.30747	132	2.53822	123	2.36516	277	5.32642	272	5.23028	255	4.90338	1.03945	0.00113211	not assigned.no ontology.pentatricopeptide (PPR) repeat-containing protein	pentatricopeptide (PPR) repeat-containing protein | chr5:26551879-26553741 FORWARD
MD09G1003500	102	2.27567	97	2.16411	113	2.52108	203	4.52902	192	4.28361	200	4.46209	0.97261	1.13125e-13	not assigned.no ontology.pentatricopeptide (PPR) repeat-containing protein	pentatricopeptide (PPR) repeat-containing protein | chr3:337965-340442 FORWARD
MD17G1084400	292	10.6199	265	9.63788	274	9.96521	513	18.6575	580	21.0942	567	20.6214	1.00006	0.00150914	not assigned.no ontology.pentatricopeptide (PPR) repeat-containing protein	pentatricopeptide (PPR) repeat-containing protein | chr1:4013121-4014681 REVERSE
MD15G1242800	2949	25.5399	3012	26.0855	2578	22.3269	8795	76.1694	8645	74.8703	8957	77.5724	1.59627	5.23325e-171	not assigned.no ontology.proline rich family	proline-rich family protein | chr3:19039980-19042569 FORWARD
MD13G1025500	861	23.001	757	20.2227	781	20.8638	2483	66.3314	2436	65.0759	2528	67.5336	1.67209	3.03977e-21	not assigned.no ontology.proline rich family	proline-rich family protein | chr1:26767297-26768076 REVERSE
MD05G1116900	790	14.3592	751	13.6503	796	14.4682	1530	27.8096	1546	28.1004	1597	29.0274	1.09125	4.95446e-16	not assigned.no ontology.proline rich family	proline-rich family protein | chr2:7209239-7211037 FORWARD
MD16G1252800	11	0.665526	12	0.726028	11	0.665526	51	3.08562	59	3.56964	59	3.56964	2.24279	8.73987e-85	not assigned.no ontology.pumilio/Puf RNA-binding domain-containing protein	Symbols: APUM5 | APUM5 (Arabidopsis Pumilio 5); RNA binding / binding | chr3:7058902-7063240 REVERSE
MD15G1074100	197	2.09471	178	1.89268	166	1.76508	647	6.87958	613	6.51805	638	6.78388	1.88166	1.49553e-28	not assigned.no ontology.pumilio/Puf RNA-binding domain-containing protein	Symbols: APUM12 | APUM12 (ARABIDOPSIS PUMILIO 12); RNA binding / binding | chr5:22881721-22883842 FORWARD
MD08G1181900	107	1.02697	95	0.911796	108	1.03657	281	2.697	301	2.88895	323	3.10011	1.47529	3.57255e-43	not assigned.no ontology.pumilio/Puf RNA-binding domain-containing protein	Symbols: APUM7 | APUM7 (Arabidopsis Pumilio 7); RNA binding / binding | chr1:29407900-29410184 FORWARD
MD03G1003000	108	0.919349	120	1.0215	106	0.902324	281	2.39201	305	2.59631	317	2.69846	1.37981	5.62335e-67	not assigned.no ontology.pumilio/Puf RNA-binding domain-containing protein	Symbols: APUM12 | APUM12 (ARABIDOPSIS PUMILIO 12); RNA binding / binding | chr5:22881721-22883842 FORWARD
MD05G1360200	169	2.86654	168	2.84958	163	2.76477	286	4.85107	323	5.47866	297	5.03765	1.04026	1.78555e-86	not assigned.no ontology.pumilio/Puf RNA-binding domain-containing protein	Symbols: APUM12 | APUM12 (ARABIDOPSIS PUMILIO 12); RNA binding / binding | chr5:22881721-22883842 FORWARD
MD08G1088700	139	2.35255	126	2.13253	151	2.55565	566	9.57946	537	9.08864	537	9.08864	2.10915	3.60868e-09	not assigned.no ontology.tetratricopeptide repeat (TPR)	tetratricopeptide repeat (TPR)-containing protein | chr5:17312602-17314368 FORWARD
MD08G1181000	524	5.44502	557	5.78793	545	5.66323	2473	25.6976	2125	22.0814	2356	24.4818	2.06122	2.56544e-10	not assigned.no ontology.tetratricopeptide repeat (TPR)	tetratricopeptide repeat (TPR)-containing protein | chr5:26031184-26033889 REVERSE
MD09G1162600	67	0.63397	72	0.681281	79	0.747517	3965	37.5178	4196	39.7036	4054	38.3599	5.69368	0.00061327	not assigned.Special in Malus	PREDICTED: 23 kDa jasmonate-induced protein-like [Malus domestica]
MD05G1320100	15	0.330293	14	0.308274	15	0.330293	566	12.4631	583	12.8374	655	14.4228	5.39435	1.52685e-108	not assigned.Special in Malus	PREDICTED: polyphenol oxidase, chloroplastic-like [Malus domestica]
MD13G1161200	57	0.310217	56	0.304775	58	0.31566	2024	11.0154	1978	10.7651	2081	11.3257	5.02922	7.911e-67	not assigned.Special in Malus	major allergen Mal d 1.03C [Malus domestica] &gt;gi|1135452009|gb|APY18931.1| pathogenesis-related protein 10 [Malus sylvestris]
MD09G1162800	66	1.0785	58	0.947776	65	1.06216	2015	32.9271	1998	32.6493	1725	28.1882	4.91762	4.56469e-06	not assigned.Special in Malus	PREDICTED: uncharacterized protein LOC103454422 [Malus domestica]
MD09G1162900	16	0.665396	14	0.582222	15	0.623809	354	14.7219	339	14.0981	317	13.1832	4.39794	1.23015e-14	not assigned.Special in Malus	PREDICTED: 23 kDa jasmonate-induced protein-like [Malus domestica]
MD11G1140700	47	2.79143	44	2.61326	49	2.91022	596	35.3977	609	36.1698	613	36.4074	3.71222	6.15743e-33	not assigned.Special in Malus	PREDICTED: kiwellin-like [Malus domestica]
MD04G1142700	31	0.312109	32	0.322177	31	0.312109	417	4.19837	363	3.6547	396	3.98694	3.53349	0	not assigned.Special in Malus	PREDICTED: uncharacterized protein LOC103413684 [Malus domestica]
MD06G1034900	87	4.65468	87	4.65468	83	4.44067	1013	54.1976	871	46.6003	850	45.4767	3.4342	2.48321e-166	not assigned.Special in Malus	PREDICTED: glycine-rich cell wall structural protein 1.0-like [Malus domestica]
MD14G1229300	6	0.347843	6	0.347843	6	0.347843	56	3.24654	61	3.53641	56	3.24654	3.29034	1.40507e-43	not assigned.Special in Malus	PREDICTED: uncharacterized protein LOC103455516 [Malus domestica]
MD15G1317700	21	0.332664	19	0.300982	21	0.332664	172	2.72468	163	2.58211	176	2.78804	3.11849	3.88353e-79	not assigned.Special in Malus	PREDICTED: uncharacterized protein LOC103401614 [Malus domestica]
MD09G1078800	21	2.42766	20	2.31205	19	2.19645	168	19.4212	150	17.3404	153	17.6872	3.0582	9.33085e-245	not assigned.Special in Malus	PREDICTED: protein GLUTAMINE DUMPER 6-like [Malus domestica]
MD16G1224700	13	0.329819	13	0.329819	13	0.329819	103	2.61318	103	2.61318	102	2.58781	2.89871	1.05364e-27	not assigned.Special in Malus	PREDICTED: histone-lysine N-methyltransferase SETD1B-like [Pyrus x bretschneideri]
MD14G1075900	121	2.20862	108	1.97133	107	1.95308	715	13.0509	762	13.9088	780	14.2374	2.81351	6.75259e-134	not assigned.Special in Malus	PREDICTED: uncharacterized protein LOC103431036 [Malus domestica]
MD17G1154700	11	0.299837	11	0.299837	11	0.299837	78	2.12612	78	2.12612	88	2.39869	2.79772	0.00201577	not assigned.Special in Malus	PREDICTED: uncharacterized protein LOC103403107 [Malus domestica]
MD17G1069100	468	54.5895	495	57.7388	455	53.0731	3093	360.78	2920	340.601	2903	338.618	2.70172	1.9487e-113	not assigned.Special in Malus	PREDICTED: protein GLUTAMINE DUMPER 2-like [Malus domestica]
MD04G1053400	21	0.303796	21	0.303796	22	0.318263	131	1.89511	144	2.08317	132	1.90958	2.61695	2.12889e-10	not assigned.Special in Malus	PREDICTED: uncharacterized protein LOC103435748 [Malus domestica]
MD08G1172500	10	0.346808	9	0.312127	10	0.346808	63	2.18489	64	2.21957	61	2.11553	2.69473	6.93232e-99	not assigned.Special in Malus	PREDICTED: uncharacterized protein LOC103439423 isoform X2 [Malus domestica]
MD17G1069000	4	0.335572	4	0.335572	4	0.335572	24	2.01343	20	1.67786	24	2.01343	2.54358	3.48498e-31	not assigned.Special in Malus	PREDICTED: uncharacterized protein LOC103404874 [Malus domestica]
MD15G1033500	31	0.372101	31	0.372101	27	0.324088	172	2.06456	150	1.80049	167	2.00454	2.42963	1.19834e-22	not assigned.Special in Malus	PREDICTED: uncharacterized protein LOC103442641 [Malus domestica]
MD02G1276400	18	0.369147	18	0.369147	17	0.348639	100	2.05082	100	2.05082	100	2.05082	2.49397	5.18813e-24	not assigned.Special in Malus	PREDICTED: uncharacterized protein LOC103418549 isoform X1 [Malus domestica]
MD10G1298700	1242	26.3188	1124	23.8183	1199	25.4076	6280	133.077	5967	126.445	6210	131.594	2.50886	2.18545e-48	not assigned.Special in Malus	PREDICTED: polyphenol oxidase, chloroplastic-like [Malus domestica] &gt;gi|384563685|gb|AFI08584.1| polyphenol oxidase V [Malus domestica]
MD02G1064500	124	2.87894	127	2.94859	109	2.53068	599	13.9071	674	15.6484	656	15.2305	2.44181	2.84986e-185	not assigned.Special in Malus	PREDICTED: uncharacterized protein LOC103452970 [Malus domestica]
MD15G1160100	61	1.00911	64	1.05874	62	1.02565	304	5.02901	289	4.78087	348	5.75689	2.39263	7.39614e-10	not assigned.Special in Malus	PREDICTED: uncharacterized protein LOC103400034 [Malus domestica]
MD10G1298500	2570	54.46	2465	52.235	2137	45.2845	11237	238.12	11059	234.348	12089	256.174	2.35033	1.22662e-269	not assigned.Special in Malus	polyphenol oxidase [Malus domestica]
MD06G1101900	169	2.26358	182	2.4377	175	2.34394	917	12.2823	955	12.7912	893	11.9608	2.25614	9.53151e-139	not assigned.Special in Malus	PREDICTED: uncharacterized protein LOC103454627 [Malus domestica]
MD11G1109300	3480	114.359	3637	119.518	3479	114.326	16461	540.936	17846	586.449	17673	580.764	2.32893	2.68852e-106	not assigned.Special in Malus	metallothionein protein, partial [Malus domestica]
MD09G1163100	27030	800.238	29826	883.015	26264	777.56	128579	3806.65	138634	4104.34	129170	3824.15	2.16758	4.71733e-09	not assigned.Special in Malus	PREDICTED: 23 kDa jasmonate-induced protein-like [Malus domestica]
MD05G1320500	999	22.0726	918	20.2829	959	21.1888	4485	99.0948	4218	93.1955	4896	108.176	2.22768	3.0728e-27	not assigned.Special in Malus	PREDICTED: polyphenol oxidase, chloroplastic-like [Malus domestica]
MD04G1011800	11	0.73794	11	0.73794	11	0.73794	49	3.28719	44	2.95176	52	3.48845	2.23994	3.46021e-08	not assigned.Special in Malus	PREDICTED: uncharacterized protein LOC103439047 [Malus domestica]
MD12G1110900	18	0.341389	18	0.341389	17	0.322423	74	1.40349	73	1.38452	75	1.42245	2.22752	3.16766e-69	not assigned.Special in Malus	PREDICTED: uncharacterized protein LOC103448272 isoform X1 [Malus domestica]
MD15G1018600	27	0.347497	24	0.308887	23	0.296016	104	1.33851	102	1.31277	108	1.38999	2.23898	1.44509e-141	not assigned.Special in Malus	PREDICTED: uncharacterized protein LOC103423457 [Malus domestica]
MD16G1123500	50	2.72006	55	2.99207	57	3.10087	236	12.8387	238	12.9475	242	13.1651	2.12057	8.83731e-204	not assigned.Special in Malus	PREDICTED: uncharacterized protein LOC103416589 [Malus domestica]
MD08G1083200	10	0.327785	10	0.327785	9	0.295006	45	1.47503	40	1.31114	43	1.40947	2.12316	3.31564e-164	not assigned.Special in Malus	PREDICTED: uncharacterized protein LOC103443121 [Malus domestica]
MD10G1239600	152	0.960322	156	0.985594	155	0.979276	655	4.13823	691	4.36567	608	3.84129	2.08766	4.5745e-09	not assigned.Special in Malus	PREDICTED: uncharacterized protein LOC103422277 [Malus domestica] &gt;gi|658045723|ref|XP_008358543.1| PREDICTED: uncharacterized protein LOC103422277 [Malus domestica] &gt;gi|658045727|ref|XP_008358545.1| PREDICTED: uncharacterized protein LOC103422277 [Malus domestica] &gt;gi|1039921665|ref|XP_017184167.1| PREDICTED: uncharacterized protein LOC103422277 [Malus domestica]
MD17G1022700	105	1.67493	95	1.51542	110	1.75469	462	7.36971	397	6.33284	474	7.56113	2.06653	2.58992e-08	not assigned.Special in Malus	PREDICTED: translation initiation factor IF-2-like [Malus domestica]
MD15G1071700	58	1.54624	61	1.62621	56	1.49292	262	6.98472	242	6.45153	250	6.66481	2.07127	2.56825e-27	not assigned.Special in Malus	PREDICTED: uncharacterized protein LOC103455911 [Malus domestica]
MD13G1025800	533	9.3257	529	9.25571	611	10.6904	2083	36.4455	2186	38.2476	2260	39.5424	1.94527	3.48431e-33	not assigned.Special in Malus	PREDICTED: uncharacterized protein LOC103414224 [Malus domestica]
MD05G1320800	36849	814.168	37350	825.237	37795	835.069	141287	3121.69	141884	3134.89	142288	3143.81	1.96222	1.37679e-10	not assigned.Special in Malus	PREDICTED: polyphenol oxidase, chloroplastic-like [Malus domestica]
MD03G1270300	91	1.21759	99	1.32463	96	1.28449	408	5.45909	423	5.65979	361	4.83022	1.97426	2.37426e-07	not assigned.Special in Malus	PREDICTED: uncharacterized protein LOC103432531 [Malus domestica]
MD12G1217200	17	0.335359	17	0.335359	19	0.374813	70	1.38089	73	1.44007	71	1.40062	1.99624	1.70419e-16	not assigned.Special in Malus	PREDICTED: uncharacterized protein LOC103423651 [Malus domestica]
MD05G1304800	110	1.92984	117	2.05265	105	1.84212	448	7.85973	412	7.22814	443	7.77201	1.91163	7.10067e-159	not assigned.Special in Malus	PREDICTED: uncharacterized protein At4g18490 [Malus domestica] &gt;gi|1039878321|ref|XP_017187627.1| PREDICTED: uncharacterized protein At4g18490 [Malus domestica]
MD15G1317300	197	1.65377	210	1.7629	206	1.72932	769	6.45556	683	5.73361	776	6.51432	1.90669	3.7549e-159	not assigned.Special in Malus	PREDICTED: probable glucan 1,3-beta-glucosidase A isoform X2 [Malus domestica]
MD04G1199900	137	3.25469	134	3.18342	152	3.61105	488	11.5934	474	11.2608	486	11.5458	1.83024	0.000633909	not assigned.Special in Malus	PREDICTED: uncharacterized protein LOC108173226 [Malus domestica]
MD03G1238800	279	4.03615	293	4.23868	283	4.09401	1100	15.9131	1096	15.8553	1040	15.0451	1.87957	7.82063e-55	not assigned.Special in Malus	PREDICTED: verprolin-like [Malus domestica]
MD08G1150100	69	0.709405	73	0.75053	67	0.688843	257	2.64228	252	2.59087	247	2.53946	1.82827	9.25753e-222	not assigned.Special in Malus	PREDICTED: uncharacterized protein LOC103434314, partial [Malus domestica]
MD09G1241900	693	30.3129	704	30.794	616	26.9448	2271	99.3371	2558	111.891	2161	94.5255	1.79821	2.16222e-94	not assigned.Special in Malus	PREDICTED: protein E6 [Malus domestica]
MD03G1033900	39	1.30254	37	1.23575	43	1.43614	147	4.90958	134	4.4754	130	4.34181	1.77312	3.42871e-24	not assigned.Special in Malus	PREDICTED: uncharacterized protein LOC103422498 [Malus domestica] &gt;gi|658046204|ref|XP_008358787.1| PREDICTED: uncharacterized protein LOC103422498 [Malus domestica]
MD04G1102400	204	6.65871	186	6.07118	184	6.0059	653	21.3144	625	20.4005	622	20.3025	1.76888	5.67442e-46	not assigned.Special in Malus	PREDICTED: uncharacterized protein LOC103433273 isoform X1 [Malus domestica]
MD07G1098000	10	0.670855	10	0.670855	11	0.73794	34	2.28091	36	2.41508	38	2.54925	1.71368	3.27164e-17	not assigned.Special in Malus	PREDICTED: PRA1 family protein F3-like [Malus domestica] &gt;gi|658018081|ref|XP_008344401.1| PREDICTED: PRA1 family protein F3-like [Malus domestica]
MD09G1119300	285	7.72513	303	8.21303	267	7.23723	892	24.1783	874	23.6904	965	26.157	1.81695	2.18253e-15	not assigned.Special in Malus	PREDICTED: zinc metalloprotease ZmpB-like [Malus domestica]
MD15G1150800	165	7.04287	168	7.17092	184	7.85387	635	27.1044	654	27.9154	541	23.0921	1.7366	1.70205e-09	not assigned.Special in Malus	PREDICTED: uncharacterized protein LOC103446842 [Malus domestica]
MD17G1278300	17	0.695076	15	0.613303	17	0.695076	58	2.37144	58	2.37144	54	2.20789	1.75093	0	not assigned.Special in Malus	PREDICTED: uncharacterized protein LOC103405928 [Malus domestica]
MD06G1212000	74	3.80204	72	3.69929	78	4.00756	267	13.7182	263	13.5127	264	13.564	1.7632	1.8916e-288	not assigned.Special in Malus	PREDICTED: uncharacterized protein LOC103437980 [Malus domestica]
MD16G1275200	77	0.606545	77	0.606545	86	0.67744	267	2.10321	269	2.11897	286	2.25288	1.6946	0.00170333	not assigned.Special in Malus	PREDICTED: uncharacterized protein LOC108170061 [Malus domestica]
MD07G1059500	878	13.0068	839	12.429	828	12.2661	2696	39.9387	2870	42.5164	3087	45.731	1.72736	3.43651e-08	not assigned.Special in Malus	PREDICTED: uncharacterized protein YnbD-like [Malus domestica]
MD08G1189800	1329	26.8165	1400	28.2491	1396	28.1684	4265	86.0588	4031	81.3372	4709	95.0178	1.68794	9.17665e-30	not assigned.Special in Malus	PREDICTED: uncharacterized protein LOC103442526 isoform X1 [Malus domestica]
MD02G1292200	296312	8679.86	257503	7543.03	282550	8276.73	915392	26814.6	819833	24015.4	918008	26891.2	1.6638	0	not assigned.Special in Malus	PREDICTED: repetitive proline-rich cell wall protein 2 [Pyrus x bretschneideri]
MD09G1181800	451	42.0095	433	40.3329	500	46.5737	1478	137.672	1585	147.639	1433	133.48	1.618	1.14473e-39	not assigned.Special in Malus	PREDICTED: uncharacterized protein LOC103964298 [Pyrus x bretschneideri]
MD03G1132200	1195	39.7064	1160	38.5434	1037	34.4565	3532	117.358	3192	106.061	3413	113.404	1.68512	7.13487e-172	not assigned.Special in Malus	PREDICTED: uncharacterized protein LOC103423924 [Malus domestica]
MD15G1420600	37	1.33442	41	1.47868	34	1.22623	115	4.14753	117	4.21966	126	4.54425	1.6093	0	not assigned.Special in Malus	PREDICTED: early nodulin-75-like isoform X1 [Pyrus x bretschneideri]
MD00G1065500	1556	63.9565	1761	72.3827	1736	71.3551	4383	180.155	4987	204.981	4705	193.39	1.64875	0	not assigned.Special in Malus	PREDICTED: ribosome-inactivating protein bryodin II-like [Malus domestica]
MD15G1379300	6	0.341222	6	0.341222	6	0.341222	18	1.02367	17	0.966797	19	1.08054	1.5663	4.24915e-07	not assigned.Special in Malus	PREDICTED: uncharacterized protein LOC103416222 [Malus domestica]
MD10G1299300	10650	225.681	11709	248.122	10617	224.981	29376	622.497	28011	593.572	29649	628.282	1.49667	0.000183175	not assigned.Special in Malus	PREDICTED: polyphenol oxidase, chloroplastic-like [Malus domestica]
MD00G1117100	93	4.33656	102	4.75622	98	4.56971	269	12.5434	253	11.7973	279	13.0097	1.52464	2.88726e-225	not assigned.Special in Malus	PREDICTED: uncharacterized protein LOC103418445 [Malus domestica]
MD02G1311400	55	1.04671	49	0.932524	53	1.00865	158	3.00692	164	3.1211	150	2.85467	1.51676	3.90448e-08	not assigned.Special in Malus	PREDICTED: uncharacterized protein LOC103411317 [Malus domestica]
MD08G1229500	87	1.2502	86	1.23583	99	1.42264	242	3.47757	275	3.95179	286	4.10986	1.46804	4.85254e-185	not assigned.Special in Malus	PREDICTED: uncharacterized protein LOC103942790 isoform X2 [Pyrus x bretschneideri]
MD05G1270100	401	8.52536	415	8.82301	389	8.27024	938	19.9421	1067	22.6847	972	20.665	1.37449	0	not assigned.Special in Malus	hypothetical protein [Solibacillus isronensis]
MD09G1243700	261	4.40778	263	4.44155	273	4.61044	774	13.0713	759	12.818	743	12.5478	1.42849	4.24184e-64	not assigned.Special in Malus	PREDICTED: S-norcoclaurine synthase 1-like [Prunus mume]
MD11G1109400	76794	2808.73	78171	2859.09	80704	2951.74	203666	7449.05	202767	7416.17	189481	6930.24	1.33453	4.84036e-07	not assigned.Special in Malus	PREDICTED: metallothionein-like protein type 2 isoform X3 [Pyrus x bretschneideri]
MD02G1064700	3537	18.8821	3341	17.8357	3407	18.1881	8535	45.5636	9441	50.4002	8067	43.0652	1.32207	7.02798e-07	not assigned.Special in Malus	PREDICTED: uncharacterized protein LOC103452970 [Malus domestica]
MD15G1227100	65	2.66606	68	2.78911	59	2.41997	161	6.60363	169	6.93176	144	5.90636	1.32913	1.89395e-23	not assigned.Special in Malus	PREDICTED: uncharacterized protein LOC103429088 isoform X1 [Malus domestica]
MD11G1312500	23	0.698497	23	0.698497	21	0.637758	59	1.7918	59	1.7918	51	1.54884	1.25463	2.8901e-250	not assigned.Special in Malus	PREDICTED: uncharacterized protein LOC108172821 [Malus domestica]
MD00G1060200	314	9.23981	350	10.2991	351	10.3286	837	24.6297	783	23.0407	870	25.6007	1.27854	6.5363e-15	not assigned.Special in Malus	PREDICTED: uncharacterized protein LOC103445473 isoform X2 [Malus domestica]
MD09G1287500	5098	103.081	5313	107.429	5007	101.241	12143	245.531	11428	231.073	13159	266.074	1.37496	3.5287e-30	not assigned.Special in Malus	PREDICTED: uncharacterized protein LOC103421926 isoform X1 [Malus domestica]
MD09G1078900	14	1.64786	14	1.64786	14	1.64786	35	4.11966	35	4.11966	33	3.88425	1.28406	0	not assigned.Special in Malus	PREDICTED: protein GLUTAMINE DUMPER 1-like [Malus domestica]
MD09G1092700	2951	34.515	2976	34.8074	2658	31.088	7494	87.65	6442	75.3458	7357	86.0476	1.17828	2.25676e-177	not assigned.Special in Malus	PREDICTED: myosin heavy chain, cardiac muscle isoform-like [Malus domestica]
MD11G1285300	331	5.89764	331	5.89764	330	5.87983	933	16.6239	802	14.2898	829	14.7708	1.25535	4.65634e-181	not assigned.Special in Malus	PREDICTED: uncharacterized protein LOC103448998 isoform X1 [Malus domestica]
MD12G1026800	82	1.30216	87	1.38156	84	1.33392	194	3.08072	218	3.46184	191	3.03308	1.18868	3.85452e-114	not assigned.Special in Malus	PREDICTED: uncharacterized protein LOC103413492 [Malus domestica] &gt;gi|1039909659|ref|XP_017181793.1| PREDICTED: uncharacterized protein LOC103413492 [Malus domestica]
MD10G1173300	17	0.605245	17	0.605245	19	0.67645	44	1.56652	44	1.56652	39	1.3885	1.23205	1.4047e-17	not assigned.Special in Malus	PREDICTED: uncharacterized protein LOC103445450 isoform X2 [Malus domestica]
MD12G1161800	28	0.615849	29	0.637844	29	0.637844	71	1.56162	61	1.34167	64	1.40766	1.16861	5.80069e-121	not assigned.Special in Malus	PREDICTED: protein NRT1/ PTR FAMILY 5.5-like isoform X1 [Malus domestica]
MD00G1026300	11	0.338028	11	0.338028	10	0.307298	26	0.798975	23	0.706786	25	0.768246	1.20907	0	not assigned.Special in Malus	PREDICTED: uncharacterized protein LOC108173238 [Malus domestica]
MD08G1178600	73634	760.875	69248	715.553	81810	845.359	169367	1750.1	181003	1870.34	191685	1980.72	1.24883	0	not assigned.Special in Malus	PREDICTED: glucan 1,3-beta-glucosidase A-like [Malus domestica]
MD03G1245500	1171	42.3901	1208	43.7295	1181	42.7521	2419	87.5676	2781	100.672	2643	95.6763	1.17081	0	not assigned.Special in Malus	PREDICTED: uncharacterized protein LOC103443960 [Malus domestica]
MD12G1217700	225	3.34465	207	3.07707	245	3.64195	471	7.00146	522	7.75958	515	7.65552	1.14007	7.47607e-06	not assigned.Special in Malus	PREDICTED: uncharacterized protein LOC103451318 [Malus domestica] &gt;gi|1039839275|ref|XP_017191660.1| PREDICTED: uncharacterized protein LOC103451318 [Malus domestica]
MD11G1203700	25	0.654796	24	0.628604	23	0.602412	59	1.54532	55	1.44055	56	1.46674	1.16477	3.11714e-22	not assigned.Special in Malus	PREDICTED: uncharacterized protein LOC103429134 [Malus domestica]
MD07G1133500	258	5.05364	258	5.05364	227	4.44642	576	11.2825	484	9.48047	556	10.8908	1.12556	1.29068e-273	not assigned.Special in Malus	PREDICTED: uncharacterized protein LOC103935090 [Pyrus x bretschneideri]
MD15G1382700	113	2.7484	116	2.82137	111	2.69976	247	6.00757	248	6.0319	255	6.20215	1.17271	8.56327e-196	not assigned.Special in Malus	PREDICTED: uncharacterized protein LOC103401977 [Malus domestica]
MD06G1221600	33	1.508	33	1.508	33	1.508	81	3.70146	73	3.33588	77	3.51867	1.13114	2.3934e-07	not assigned.Special in Malus	PREDICTED: uncharacterized protein LOC103438233 [Malus domestica]
MD13G1227700	22	0.350507	22	0.350507	22	0.350507	44	0.701013	48	0.764741	51	0.812538	1.11929	2.94901e-07	not assigned.Special in Malus	PREDICTED: uncharacterized protein LOC103432621 [Malus domestica]
MD03G1095400	68	4.89128	64	4.60355	76	5.46672	148	10.6457	144	10.358	163	11.7247	1.04169	3.00887e-13	not assigned.Special in Malus	PREDICTED: uncharacterized protein LOC103418812 [Malus domestica]
MD09G1172200	142	3.64068	140	3.58941	136	3.48685	348	8.92224	296	7.58903	348	8.92224	1.1198	4.20832e-20	not assigned.Special in Malus	PREDICTED: uncharacterized protein LOC103443621 [Malus domestica] &gt;gi|657977608|ref|XP_008380726.1| PREDICTED: uncharacterized protein LOC103443621 [Malus domestica]
MD03G1254800	12	0.338743	12	0.338743	13	0.366971	26	0.733942	25	0.705714	24	0.677485	1.12579	4.18432e-23	not assigned.Special in Malus	PREDICTED: uncharacterized protein LOC103432170 [Malus domestica]
MD05G1215800	13	0.331334	13	0.331334	14	0.356821	30	0.764616	29	0.739129	26	0.662667	1.06552	6.18179e-15	not assigned.Special in Malus	PREDICTED: uncharacterized protein LOC103427096 isoform X1 [Malus domestica]
MD11G1285600	274	9.18278	256	8.57953	253	8.47899	497	16.6564	494	16.5558	523	17.5277	1.07394	3.67658e-74	not assigned.Special in Malus	PREDICTED: uncharacterized protein LOC103423098 isoform X5 [Malus domestica]
MD08G1109900	31	0.741908	30	0.717976	27	0.646178	55	1.31629	60	1.43595	65	1.55561	1.00165	1.69811e-07	not assigned.Special in Malus	PREDICTED: uncharacterized protein LOC103421177 [Malus domestica]
MD05G1094200	224	6.06322	243	6.57751	256	6.92939	538	14.5626	539	14.5896	484	13.1009	1.04108	0	not assigned.Special in Malus	PREDICTED: classical arabinogalactan protein 9 [Malus domestica]
MD05G1347200	33	1.05066	34	1.0825	31	0.986981	65	2.06948	62	1.97396	65	2.06948	1.06337	4.91431e-10	not assigned.Special in Malus	PREDICTED: uncharacterized protein LOC108173451 [Malus domestica]
MD13G1159100	1872	31.5185	1920	32.3267	1771	29.818	3789	63.7946	3270	55.0563	3623	60.9997	0.963186	1.00016e-07	not assigned.Special in Malus	PREDICTED: leucine-rich repeat extensin-like protein 3 [Pyrus x bretschneideri]
MD15G1070000	1418	15.6518	1501	16.5679	1340	14.7908	3063	33.8092	3004	33.158	2811	31.0276	1.09752	1.10028e-05	not assigned.Special in Malus	PREDICTED: probable disease resistance protein At4g27220 isoform X3 [Pyrus x bretschneideri]
MD17G1101400	62	0.359814	55	0.31919	63	0.365617	1479	8.5833	1668	9.68016	1649	9.56989	4.69182	6.45228e-54	not assigned.unknown	FUNCTIONS IN: molecular_function unknown; INVOLVED IN: biological_process unknown; LOCATED IN: cellular_component unknown; CONTAINS InterPro DOMAIN/s: Ankyrin (InterPro:IPR002110); BEST Arabidopsis thaliana protein match is: unknown protein (TAIR:AT5G04680.1); Has 868 Blast hits to 744 proteins in 75 species: Archae - 0; Bacteria - 22; Metazoa - 164; Fungi - 15; Plants - 471; Viruses - 0; Other E…
MD14G1071300	110	2.06609	111	2.08487	110	2.06609	2332	43.8011	2541	47.7267	2679	50.3187	4.5625	3.62857e-188	not assigned.unknown	FUNCTIONS IN: molecular_function unknown; INVOLVED IN: biological_process unknown; LOCATED IN: endomembrane system; EXPRESSED IN: root; CONTAINS InterPro DOMAIN/s: Protein of unknown function DUF642 (InterPro:IPR006946), Galactose-binding like (InterPro:IPR008979); BEST Arabidopsis thaliana protein match is: unknown protein (TAIR:AT2G41800.1); Has 161 Blast hits to 157 proteins in 12 species: Arc…
MD15G1175600	30	0.341623	28	0.318848	32	0.364397	694	7.90287	618	7.03743	652	7.4246	4.37108	0	not assigned.unknown	unknown protein | chr5:6807481-6810798 REVERSE
MD09G1022800	28	0.312975	30	0.335331	31	0.346509	653	7.29904	584	6.52777	697	7.79085	4.35886	5.25389e-31	not assigned.unknown	unknown protein | chr3:10163049-10166907 FORWARD
MD10G1293600	29	0.649615	31	0.694416	31	0.694416	616	13.7987	605	13.5523	643	14.4035	4.37543	9.97299e-32	not assigned.unknown	unknown protein | chr4:15676404-15677973 FORWARD
MD13G1167200	3	0.318381	3	0.318381	3	0.318381	60	6.36762	62	6.57988	56	5.94311	4.33821	0	not assigned.unknown	unknown protein | chr3:2176856-2177586 FORWARD
MD17G1219600	15	0.595744	15	0.595744	17	0.675176	361	14.3376	312	12.3915	308	12.2326	4.39933	0	not assigned.unknown	Symbols: MAPKKK21 | MAPKKK21; ATP binding / protein kinase/ protein serine/threonine kinase | chr4:17422572-17423901 REVERSE
MD17G1164400	10	0.310244	10	0.310244	10	0.310244	191	5.92565	174	5.39824	203	6.29794	4.05623	9.41015e-113	not assigned.unknown	Symbols: JAZ2, TIFY10B | TIFY10B | chr1:28148575-28150444 REVERSE
MD15G1095700	8	0.31293	8	0.31293	8	0.31293	126	4.92865	141	5.5154	151	5.90656	4.01514	4.88109e-25	not assigned.unknown	binding | chr5:3708009-3709246 REVERSE
MD11G1277100	37	0.335553	41	0.371829	38	0.344622	568	5.15119	630	5.71347	626	5.67719	3.90953	4.81953e-190	not assigned.unknown	unknown protein | chr3:23420366-23422399 FORWARD
MD01G1100200	12	0.338006	11	0.309839	11	0.309839	171	4.81658	166	4.67575	172	4.84475	3.81306	6.12716e-13	not assigned.unknown	unknown protein | chr5:7668229-7669315 REVERSE
MD07G1290600	21	0.331448	22	0.347231	22	0.347231	300	4.73496	304	4.7981	288	4.54557	3.74751	3.43265e-63	not assigned.unknown	FUNCTIONS IN: molecular_function unknown; INVOLVED IN: biological_process unknown; LOCATED IN: endomembrane system; EXPRESSED IN: 8 plant structures; EXPRESSED DURING: 4 anthesis, C globular stage, petal differentiation and expansion stage; BEST Arabidopsis thaliana protein match is: zinc finger (C3HC4-type RING finger) family protein (TAIR:AT2G46495.1); Has 118 Blast hits to 116 proteins in 13 s…
MD12G1066800	11	0.302597	12	0.330106	11	0.302597	155	4.26387	175	4.81405	173	4.75903	3.78378	0.000520764	not assigned.unknown	unknown protein | chr3:19323772-19325668 REVERSE
MD15G1129700	41	0.330746	37	0.298478	41	0.330746	558	4.50137	593	4.78372	583	4.70305	3.74062	1.08113e-70	not assigned.unknown	unknown protein | chr2:10759724-10762568 FORWARD
MD17G1117100	40	0.696102	35	0.609089	38	0.661297	511	8.8927	553	9.62361	462	8.03998	3.73349	0.000411505	not assigned.unknown	unknown protein | chr2:1554282-1555514 REVERSE
MD16G1166700	21	0.644307	23	0.705669	21	0.644307	267	8.1919	276	8.46803	310	9.5112	3.71893	6.22929e-82	not assigned.unknown	unknown protein | chr5:19897370-19899114 REVERSE
MD15G1239000	12	0.344501	11	0.315793	11	0.315793	143	4.1053	146	4.19143	139	3.99047	3.56737	2.2774e-24	not assigned.unknown	unknown protein | chr5:26425736-26427172 FORWARD
MD06G1121000	19	0.306354	23	0.37085	22	0.354726	258	4.15997	273	4.40183	254	4.09547	3.5345	0	not assigned.unknown	Symbols: AtGRF8 | AtGRF8 (GROWTH-REGULATING FACTOR 8); transcription activator | chr4:12535972-12539387 FORWARD
MD00G1134100	5	0.318904	5	0.318904	5	0.318904	64	4.08197	65	4.14575	66	4.20953	3.66093	1.99865e-16	not assigned.unknown	unknown protein | chr2:10125368-10127521 REVERSE
MD06G1012000	11	0.694744	11	0.694744	10	0.631585	112	7.07375	114	7.20007	112	7.07375	3.47833	5.94569e-24	not assigned.unknown	FUNCTIONS IN: molecular_function unknown; INVOLVED IN: biological_process unknown; LOCATED IN: endomembrane system; EXPRESSED IN: inflorescence meristem, flower, root; EXPRESSED DURING: petal differentiation and expansion stage; CONTAINS InterPro DOMAIN/s: Harpin-induced 1 (InterPro:IPR010847); BEST Arabidopsis thaliana protein match is: unknown protein (TAIR:AT3G26350.1); Has 162 Blast hits to 1…
MD13G1039600	22	0.972167	22	0.972167	23	1.01636	255	11.2683	253	11.1799	243	10.738	3.4467	2.66211e-125	not assigned.unknown	unknown protein | chr1:25610923-25612202 FORWARD
MD16G1144900	14	0.699865	13	0.649874	14	0.699865	154	7.69851	141	7.04864	143	7.14862	3.4047	3.87478e-14	not assigned.unknown	unknown protein | chr1:9846884-9847923 REVERSE
MD02G1044800	22	0.314398	24	0.34298	24	0.34298	233	3.32976	253	3.61558	270	3.85853	3.38933	6.5605e-34	not assigned.unknown	INVOLVED IN: antigen processing and presentation; LOCATED IN: MHC class I protein complex, membrane; CONTAINS InterPro DOMAIN/s: MHC class I, alpha chain, C-terminal (InterPro:IPR010579), Harpin-induced 1 (InterPro:IPR010847); BEST Arabidopsis thaliana protein match is: unknown protein (TAIR:AT4G35170.1); Has 181 Blast hits to 96 proteins in 11 species: Archae - 0; Bacteria - 0; Metazoa - 0; Fung…
MD14G1018900	11	0.296713	12	0.323687	12	0.323687	130	3.50661	112	3.02108	121	3.26385	3.37749	7.44958e-46	not assigned.unknown	unknown protein | chr2:15290204-15291763 FORWARD
MD11G1246400	27	0.369537	26	0.355851	25	0.342164	225	3.07948	253	3.4627	231	3.1616	3.35597	6.55625e-71	not assigned.unknown	unknown protein | chr4:11529956-11532844 FORWARD
MD03G1155500	28	0.367802	28	0.367802	26	0.34153	265	3.48098	238	3.12632	248	3.25767	3.30896	1.97124e-107	not assigned.unknown	CONTAINS InterPro DOMAIN/s: Uncharacterised protein family UPF0005 (InterPro:IPR006214); BEST Arabidopsis thaliana protein match is: ALMT1 (ALUMINUM-ACTIVATED MALATE TRANSPORTER 1); malate transmembrane transporter (TAIR:AT1G08430.1); Has 377 Blast hits to 376 proteins in 91 species: Archae - 0; Bacteria - 139; Metazoa - 0; Fungi - 4; Plants - 211; Viruses - 0; Other Eukaryotes - 23 (source: NCBI…
MD01G1033300	9	0.3763	8	0.334489	9	0.3763	84	3.51213	87	3.63756	87	3.63756	3.33396	0	not assigned.unknown	unknown protein | chr5:3241518-3242266 REVERSE
MD04G1245200	10	0.624477	11	0.686925	10	0.624477	87	5.43295	103	6.43212	91	5.68274	3.3197	1.55213e-28	not assigned.unknown	unknown protein | chr1:1822618-1823997 FORWARD
MD07G1101200	51	0.378192	45	0.333698	50	0.370776	415	3.07744	425	3.1516	455	3.37406	3.24171	4.83124e-12	not assigned.unknown	unknown protein | chr3:22347451-22348239 REVERSE
MD13G1091800	41	0.624037	46	0.700139	45	0.684919	388	5.90552	398	6.05772	407	6.19471	3.16146	2.37436e-157	not assigned.unknown	unknown protein | chr1:8409963-8412041 FORWARD
MD14G1043200	16	0.316758	17	0.336556	16	0.316758	151	2.98941	139	2.75184	164	3.24677	3.08399	9.17634e-38	not assigned.unknown	unknown protein | chr2:15069997-15071653 REVERSE
MD07G1196200	26	0.647375	29	0.722072	27	0.672274	230	5.72678	217	5.40309	241	6.00067	3.10098	1.75339e-07	not assigned.unknown	unknown protein | chr5:23940782-23942213 FORWARD
MD08G1237000	28	0.33966	27	0.327529	26	0.315398	235	2.85071	242	2.93563	228	2.7658	3.15219	4.26039e-79	not assigned.unknown	unknown protein | chr4:10844402-10846147 REVERSE
MD12G1249400	15	0.330856	14	0.308799	15	0.330856	128	2.8233	118	2.60273	121	2.66891	3.09332	9.08474e-301	not assigned.unknown	unknown protein | chr1:1040518-1042892 FORWARD
MD03G1242600	77	0.966356	86	1.07931	83	1.04166	592	7.42965	621	7.7936	652	8.18265	3.05671	3.47647e-302	not assigned.unknown	Symbols: LSH10 | LSH10 (LIGHT SENSITIVE HYPOCOTYLS 10) | chr2:17747917-17750440 FORWARD
MD10G1045400	59	0.297934	59	0.297934	64	0.323182	468	2.36327	547	2.7622	527	2.66121	2.96554	1.11408e-121	not assigned.unknown	unknown protein | chr1:12520179-12524370 FORWARD
MD09G1178600	472	13.9845	424	12.5623	474	14.0437	3232	95.7582	3746	110.987	3376	100.025	2.95877	0	not assigned.unknown	Symbols: JAZ2, TIFY10B | TIFY10B | chr1:28148575-28150444 REVERSE
MD07G1041400	83	0.361103	72	0.313246	80	0.348051	582	2.53207	608	2.64519	611	2.65824	2.96172	1.96797e-175	not assigned.unknown	unknown protein | chr1:5430183-5435921 REVERSE
MD10G1332100	96	1.44139	95	1.42638	90	1.3513	650	9.75942	724	10.8705	643	9.65432	2.89814	5.68417e-140	not assigned.unknown	unknown protein | chr4:11810005-11811214 REVERSE
MD17G1011000	192	6.52472	203	6.89854	208	7.06845	1405	47.746	1394	47.3722	1607	54.6106	2.84794	3.32826e-112	not assigned.unknown	unknown protein | chr5:16433317-16434318 REVERSE
MD01G1120400	989	23.2679	1026	24.1383	960	22.5856	7247	170.498	6864	161.487	7456	175.415	2.84035	8.84381e-110	not assigned.unknown	Overexpression leads to PEL (Pseudo-Etiolation in Light) phenotype. | chr3:20473541-20474763 REVERSE
MD03G1155200	19	0.296508	20	0.312113	22	0.343325	134	2.09116	157	2.45009	154	2.40327	2.82358	3.12777e-07	not assigned.unknown	CONTAINS InterPro DOMAIN/s: Uncharacterised protein family UPF0005 (InterPro:IPR006214); BEST Arabidopsis thaliana protein match is: ALMT1 (ALUMINUM-ACTIVATED MALATE TRANSPORTER 1); malate transmembrane transporter (TAIR:AT1G08430.1); Has 377 Blast hits to 376 proteins in 91 species: Archae - 0; Bacteria - 139; Metazoa - 0; Fungi - 4; Plants - 211; Viruses - 0; Other Eukaryotes - 23 (source: NCBI…
MD13G1055400	19	0.329027	22	0.380979	22	0.380979	134	2.32051	149	2.58026	155	2.68417	2.83586	2.27077e-27	not assigned.unknown	INVOLVED IN: biological_process unknown; LOCATED IN: cellular_component unknown; EXPRESSED IN: 21 plant structures; EXPRESSED DURING: 12 growth stages; CONTAINS InterPro DOMAIN/s: Alpha/beta hydrolase fold-1 (InterPro:IPR000073); BEST Arabidopsis thaliana protein match is: unknown protein (TAIR:AT3G01690.1); Has 3127 Blast hits to 3124 proteins in 513 species: Archae - 3; Bacteria - 775; Metazoa …
MD04G1247900	11	0.306725	12	0.334609	11	0.306725	88	2.4538	86	2.39803	81	2.25861	2.80528	4.60242e-13	not assigned.unknown	unknown protein | chr1:24297480-24298570 REVERSE
MD02G1079700	32	0.651788	33	0.672156	32	0.651788	205	4.17552	243	4.94952	233	4.74583	2.78397	1.32554e-08	not assigned.unknown	unknown protein | chr4:14562639-14564378 REVERSE
MD02G1132800	45	1.33632	47	1.39572	46	1.36602	269	7.98825	272	8.07734	313	9.29488	2.76995	5.12011e-73	not assigned.unknown	unknown protein | chr2:7802825-7803947 FORWARD
MD16G1207600	1158	10.3975	1251	11.2325	1067	9.58043	7340	65.9047	7820	70.2146	7716	69.2808	2.7983	7.22407e-50	not assigned.unknown	unknown protein | chr3:251981-255513 FORWARD
MD03G1054900	8	0.316758	8	0.316758	9	0.356353	60	2.37569	58	2.2965	61	2.41528	2.75586	1.96182e-07	not assigned.unknown	unknown protein | chr5:23596272-23596960 FORWARD
MD17G1073000	36	0.342392	35	0.332881	34	0.32337	221	2.10191	242	2.30164	230	2.18751	2.76927	6.32585e-51	not assigned.unknown	Symbols: ATPCME | ATPCME (PRENYLCYSTEINE METHYLESTERASE); prenylcysteine methylesterase | chr5:5178505-5181383 REVERSE
MD12G1253900	16	0.348168	15	0.326408	16	0.348168	96	2.08901	93	2.02373	91	1.98021	2.76337	3.12925e-21	not assigned.unknown	unknown protein | chr2:16092939-16095031 REVERSE
MD17G1101100	108	0.585647	110	0.596492	110	0.596492	711	3.85551	820	4.44658	765	4.14833	2.68629	7.45054e-07	not assigned.unknown	FUNCTIONS IN: molecular_function unknown; INVOLVED IN: biological_process unknown; LOCATED IN: cellular_component unknown; CONTAINS InterPro DOMAIN/s: Ankyrin (InterPro:IPR002110); BEST Arabidopsis thaliana protein match is: unknown protein (TAIR:AT5G04680.1); Has 868 Blast hits to 744 proteins in 75 species: Archae - 0; Bacteria - 22; Metazoa - 164; Fungi - 15; Plants - 471; Viruses - 0; Other E…
MD03G1079300	110	1.27049	121	1.39754	103	1.18965	735	8.48922	799	9.22841	738	8.52387	2.75096	5.13712e-06	not assigned.unknown	unknown protein | chr5:51988-53817 FORWARD
MD02G1086600	11	0.356949	10	0.324499	10	0.324499	71	2.30394	65	2.10924	69	2.23904	2.74053	1.93119e-89	not assigned.unknown	unknown protein | chr3:14905834-14906969 FORWARD
MD06G1094500	25	1.53406	30	1.84088	28	1.71815	169	10.3703	182	11.168	178	10.9225	2.75223	1.08593e-87	not assigned.unknown	FUNCTIONS IN: molecular_function unknown; INVOLVED IN: biological_process unknown; LOCATED IN: plasma membrane; EXPRESSED IN: 15 plant structures; EXPRESSED DURING: 7 growth stages; CONTAINS InterPro DOMAIN/s: Harpin-induced 1 (InterPro:IPR010847); BEST Arabidopsis thaliana protein match is: unknown protein (TAIR:AT3G54200.1); Has 137 Blast hits to 136 proteins in 12 species: Archae - 0; Bacteria…
MD13G1126400	32	0.604259	33	0.623142	38	0.717557	245	4.62635	242	4.56971	247	4.66412	2.67794	1.12022e-157	not assigned.unknown	protein binding | chr2:14194150-14195647 FORWARD
MD06G1135000	26	0.589553	26	0.589553	30	0.680254	169	3.8321	195	4.42165	177	4.0135	2.69819	1.10808e-61	not assigned.unknown	ATP binding / DNA binding | chr3:18078474-18086817 REVERSE
MD17G1077100	3169	21.9885	3736	25.9228	3366	23.3555	20912	145.101	22982	159.464	23967	166.298	2.70465	1.76853e-11	not assigned.unknown	FUNCTIONS IN: molecular_function unknown; INVOLVED IN: biological_process unknown; LOCATED IN: cellular_component unknown; CONTAINS InterPro DOMAIN/s: Ankyrin (InterPro:IPR002110); BEST Arabidopsis thaliana protein match is: unknown protein (TAIR:AT5G04680.1); Has 868 Blast hits to 744 proteins in 75 species: Archae - 0; Bacteria - 22; Metazoa - 164; Fungi - 15; Plants - 471; Viruses - 0; Other E…
MD10G1153400	53	2.5701	48	2.32764	53	2.5701	327	15.857	355	17.2148	295	14.3053	2.70605	4.63268e-104	not assigned.unknown	33 kDa secretory protein-related | chr5:19668964-19669920 REVERSE
MD10G1129100	140	0.652737	157	0.731998	133	0.6201	858	4.00034	964	4.49456	896	4.17751	2.75687	2.38362e-13	not assigned.unknown	tetracycline transporter | chr2:7376349-7381097 FORWARD
MD16G1065600	29	0.624408	27	0.581346	27	0.581346	195	4.19861	206	4.43545	189	4.06942	2.63799	5.26594e-09	not assigned.unknown	transferase, transferring glycosyl groups | chr2:1022287-1024391 REVERSE
MD11G1285200	15	0.304408	15	0.304408	17	0.344996	95	1.92792	100	2.02939	99	2.00909	2.7565	2.2375e-27	not assigned.unknown	unknown protein | chr4:1250015-1251681 FORWARD
MD13G1183200	16	1.19057	18	1.3394	17	1.26499	107	7.96197	110	8.1852	115	8.55725	2.64146	2.71335e-08	not assigned.unknown	unknown protein | chr3:1859924-1860650 REVERSE
MD13G1027500	12	0.995961	13	1.07896	12	0.995961	82	6.80574	76	6.30776	73	6.05877	2.58358	3.74391e-166	not assigned.unknown	unknown protein | chr2:151057-151729 REVERSE
MD16G1011100	170	3.81248	172	3.85734	186	4.17131	1033	23.1665	1102	24.7139	1129	25.3194	2.5539	5.77961e-31	not assigned.unknown	unknown protein | chr2:465001-466724 REVERSE
MD17G1076000	681	2.41546	618	2.19201	611	2.16718	3456	12.2582	3688	13.0811	3567	12.6519	2.56559	0	not assigned.unknown	FUNCTIONS IN: molecular_function unknown; INVOLVED IN: biological_process unknown; LOCATED IN: cellular_component unknown; CONTAINS InterPro DOMAIN/s: Ankyrin (InterPro:IPR002110); BEST Arabidopsis thaliana protein match is: unknown protein (TAIR:AT5G04680.1); Has 868 Blast hits to 744 proteins in 75 species: Archae - 0; Bacteria - 22; Metazoa - 164; Fungi - 15; Plants - 471; Viruses - 0; Other E…
MD02G1307700	89	1.39732	88	1.38162	87	1.36592	495	7.77164	500	7.85014	523	8.21125	2.59954	1.67594e-07	not assigned.unknown	unknown protein | chr3:2564033-2566002 FORWARD
MD15G1298400	65	0.62556	70	0.673681	75	0.721801	392	3.77261	458	4.4078	396	3.81111	2.56734	6.52609e-08	not assigned.unknown	unknown protein | chr5:26964770-26965996 REVERSE
MD03G1031400	109	0.731864	106	0.711721	108	0.725149	550	3.69289	574	3.85403	636	4.27032	2.46354	2.73711e-27	not assigned.unknown	unknown protein | chr3:2444778-2450561 REVERSE
MD06G1189400	125	1.87175	137	2.05143	143	2.14128	761	11.3952	769	11.515	742	11.1107	2.55417	2.12835e-135	not assigned.unknown	unknown protein | chr5:25105576-25107951 REVERSE
MD08G1038300	801	23.1667	749	21.6627	730	21.1132	4424	127.952	4215	121.907	4497	130.063	2.55788	9.759e-06	not assigned.unknown	FUNCTIONS IN: molecular_function unknown; INVOLVED IN: biological_process unknown; LOCATED IN: chloroplast; EXPRESSED IN: 23 plant structures; EXPRESSED DURING: 13 growth stages; CONTAINS InterPro DOMAIN/s: Uncharacterised conserved protein UCP022348 (InterPro:IPR016804), Uncharacterised protein family UPF0114 (InterPro:IPR005134); BEST Arabidopsis thaliana protein match is: unknown protein (TAIR…
MD01G1198800	13	0.36831	12	0.339978	13	0.36831	78	2.20986	68	1.92654	73	2.0682	2.54089	5.14167e-303	not assigned.unknown	unknown protein | chr5:21200055-21201610 REVERSE
MD04G1068500	76	1.05354	68	0.942644	71	0.984232	399	5.5311	449	6.22423	428	5.93311	2.53978	1.09639e-63	not assigned.unknown	FUNCTIONS IN: molecular_function unknown; INVOLVED IN: biological_process unknown; LOCATED IN: cellular_component unknown; EXPRESSED IN: leaf whorl, petal, male gametophyte, flower, pollen tube; EXPRESSED DURING: L mature pollen stage, 4 anthesis, petal differentiation and expansion stage; CONTAINS InterPro DOMAIN/s: UAA transporter (InterPro:IPR013657); BEST Arabidopsis thaliana protein match is…
MD17G1280000	21	0.303344	24	0.346679	20	0.288899	131	1.89229	122	1.76228	139	2.00785	2.5421	0	not assigned.unknown	unknown protein | chr4:820336-821505 REVERSE
MD05G1247600	67	0.950839	77	1.09276	66	0.936648	367	5.20833	406	5.7618	405	5.74761	2.51961	1.50392e-08	not assigned.unknown	FUNCTIONS IN: molecular_function unknown; INVOLVED IN: biological_process unknown; LOCATED IN: endomembrane system; CONTAINS InterPro DOMAIN/s: Pectin lyase fold/virulence factor (InterPro:IPR011050), Parallel beta-helix repeat (InterPro:IPR006626); BEST Arabidopsis thaliana protein match is: QRT3 (QUARTET 3); polygalacturonase (TAIR:AT4G20050.2); Has 90 Blast hits to 90 proteins in 38 species: A…
MD07G1229700	240	5.34836	241	5.37065	255	5.68264	1410	31.4216	1396	31.1097	1227	27.3435	2.50073	6.79517e-94	not assigned.unknown	EXPRESSED IN: 20 plant structures; EXPRESSED DURING: 13 growth stages; BEST Arabidopsis thaliana protein match is: transcription regulator (TAIR:AT3G56220.1); Has 165 Blast hits to 165 proteins in 20 species: Archae - 0; Bacteria - 0; Metazoa - 0; Fungi - 0; Plants - 165; Viruses - 0; Other Eukaryotes - 0 (source: NCBI BLink). | chr2:16886824-16888638 FORWARD
MD16G1042800	85	1.06195	76	0.949511	78	0.974498	444	5.54714	425	5.30977	486	6.07187	2.44183	5.48513e-16	not assigned.unknown	unknown protein | chr1:4589071-4590423 REVERSE
MD07G1310600	18	0.877246	18	0.877246	20	0.974718	103	5.0198	99	4.82485	118	5.75083	2.49378	3.5452e-29	not assigned.unknown	FUNCTIONS IN: molecular_function unknown; INVOLVED IN: biological_process unknown; LOCATED IN: cellular_component unknown; EXPRESSED IN: 23 plant structures; EXPRESSED DURING: 15 growth stages; CONTAINS InterPro DOMAIN/s: Butirosin biosynthesis, BtrG-like (InterPro:IPR013024), AIG2-like (InterPro:IPR009288); BEST Arabidopsis thaliana protein match is: unknown protein (TAIR:AT5G46720.1); Has 210 B…
MD06G1230000	153	2.42073	149	2.35745	162	2.56313	847	13.4011	831	13.1479	840	13.2903	2.43845	1.19602e-126	not assigned.unknown	unknown protein | chr3:6180859-6182854 FORWARD
MD03G1246700	2045	15.1387	2187	16.1899	2269	16.797	12632	93.5122	11517	85.2581	12410	91.8688	2.46142	1.66383e-05	not assigned.unknown	unknown protein | chr3:4995597-4997693 FORWARD
MD13G1127100	1177	16.7894	1247	17.788	1358	19.3713	7268	103.675	7353	104.888	6727	95.9579	2.47127	5.01536e-17	not assigned.unknown	Symbols: JAZ10, TIFY9, JAS1 | JAZ10 (JASMONATE-ZIM-DOMAIN PROTEIN 10) | chr5:4218888-4220814 FORWARD
MD17G1086100	443	7.82502	455	8.03699	479	8.46092	2748	48.5399	2480	43.806	2678	47.3034	2.42036	1.72986e-57	not assigned.unknown	unknown protein | chr4:13965108-13966860 REVERSE
MD12G1113800	25	0.303173	27	0.327427	25	0.303173	142	1.72202	147	1.78266	141	1.70989	2.48987	0	not assigned.unknown	FUNCTIONS IN: molecular_function unknown; INVOLVED IN: biological_process unknown; LOCATED IN: endomembrane system; EXPRESSED IN: 24 plant structures; EXPRESSED DURING: 15 growth stages; CONTAINS InterPro DOMAIN/s: Magnesium transporter (InterPro:IPR018937); Has 130 Blast hits to 130 proteins in 52 species: Archae - 0; Bacteria - 0; Metazoa - 98; Fungi - 0; Plants - 25; Viruses - 0; Other Eukaryo…
MD01G1210100	30	0.315365	32	0.33639	31	0.325877	153	1.60836	165	1.73451	157	1.65041	2.49368	0	not assigned.unknown	unknown protein | chr5:25152625-25155935 REVERSE
MD09G1049300	171	4.25228	175	4.35175	184	4.57556	913	22.7037	1023	25.4391	1002	24.9169	2.43906	3.70398e-244	not assigned.unknown	transcription regulator | chr3:10855632-10856624 REVERSE
MD08G1194200	667	2.67202	696	2.7882	723	2.89636	3921	15.7077	3759	15.0587	3689	14.7783	2.40848	0.00434368	not assigned.unknown	unknown protein | chr4:12700597-12707899 REVERSE
MD10G1305500	18	0.326865	19	0.345024	19	0.345024	99	1.79776	101	1.83408	85	1.54353	2.39031	1.26344e-135	not assigned.unknown	unknown protein | chr5:18458154-18460821 REVERSE
MD17G1019000	286	3.39827	321	3.81415	331	3.93297	1434	17.0389	1649	19.5935	1470	17.4666	2.40596	1.02185e-17	not assigned.unknown	unknown protein | chr3:10126021-10127955 FORWARD
MD06G1052700	2081	33.429	2324	37.3325	2380	38.2321	11525	185.136	11658	187.273	11857	190.47	2.35988	0	not assigned.unknown	FUNCTIONS IN: molecular_function unknown; INVOLVED IN: biological_process unknown; LOCATED IN: endomembrane system; EXPRESSED IN: 8 plant structures; EXPRESSED DURING: 4 anthesis, C globular stage, petal differentiation and expansion stage; BEST Arabidopsis thaliana protein match is: zinc finger (C3HC4-type RING finger) family protein (TAIR:AT2G46495.1); Has 118 Blast hits to 116 proteins in 13 s…
MD02G1080400	35	1.21166	40	1.38476	35	1.21166	190	6.57761	194	6.71608	199	6.88918	2.32018	0	not assigned.unknown	unknown protein | chr5:23056080-23057742 REVERSE
MD02G1010900	50	0.675287	46	0.621264	52	0.702298	261	3.525	232	3.13333	238	3.21436	2.39497	2.31907e-83	not assigned.unknown	unknown protein | chr4:15108101-15110147 REVERSE
MD10G1339200	16	0.341098	15	0.319779	15	0.319779	82	1.74813	83	1.76944	78	1.66285	2.32924	5.90206e-40	not assigned.unknown	FUNCTIONS IN: molecular_function unknown; INVOLVED IN: biological_process unknown; LOCATED IN: cellular_component unknown; EXPRESSED IN: 23 plant structures; EXPRESSED DURING: 13 growth stages; CONTAINS InterPro DOMAIN/s: tRNA (guanine-N1-)-methyltransferase (InterPro:IPR016009), tRNA (guanine-N(1)-)-methyltransferase, metazoa (InterPro:IPR016653), tRNA (guanine-N1-)-methyltransferase, eukaryotic…
MD15G1177900	405	42.9814	362	38.418	356	37.7812	1681	178.4	1682	178.506	1967	208.752	2.33712	2.2597e-06	not assigned.unknown	unknown protein | chr3:5296847-5297599 REVERSE
MD12G1101000	246	3.21293	252	3.29129	229	2.9909	1337	17.4621	1286	16.796	1295	16.9136	2.32508	2.77321e-05	not assigned.unknown	LOCATED IN: membrane; EXPRESSED IN: embryo, sepal, flower; EXPRESSED DURING: C globular stage, petal differentiation and expansion stage; CONTAINS InterPro DOMAIN/s: Exostosin-like (InterPro:IPR004263); BEST Arabidopsis thaliana protein match is: exostosin family protein (TAIR:AT3G07620.1); Has 866 Blast hits to 860 proteins in 87 species: Archae - 0; Bacteria - 9; Metazoa - 265; Fungi - 4; Plant…
MD13G1122400	500	6.72714	510	6.86168	553	7.44021	2845	38.2774	2408	32.3979	2712	36.488	2.32579	2.89049e-85	not assigned.unknown	unknown protein | chr5:4547202-4549417 FORWARD
MD11G1118000	195	2.10397	189	2.03923	192	2.0716	902	9.7322	998	10.768	1043	11.2535	2.33371	4.03035e-12	not assigned.unknown	FUNCTIONS IN: molecular_function unknown; INVOLVED IN: biological_process unknown; CONTAINS InterPro DOMAIN/s: CCT domain (InterPro:IPR010402); BEST Arabidopsis thaliana protein match is: unknown protein (TAIR:AT1G63820.1); Has 952 Blast hits to 949 proteins in 72 species: Archae - 0; Bacteria - 0; Metazoa - 12; Fungi - 2; Plants - 890; Viruses - 0; Other Eukaryotes - 48 (source: NCBI BLink). | c…
MD10G1263000	3956	30.7691	4307	33.4991	3621	28.1635	18551	144.287	19302	150.128	19803	154.024	2.33005	5.1724e-62	not assigned.unknown	INVOLVED IN: biological_process unknown; LOCATED IN: plasma membrane, anchored to membrane; EXPRESSED IN: 24 plant structures; EXPRESSED DURING: 13 growth stages; CONTAINS InterPro DOMAIN/s: Protein of unknown function DUF642 (InterPro:IPR006946), Galactose-binding like (InterPro:IPR008979); BEST Arabidopsis thaliana protein match is: unknown protein (TAIR:AT2G34510.1); Has 180 Blast hits to 163 …
MD07G1302800	60	1.00628	55	0.922425	63	1.0566	312	5.23267	297	4.9811	263	4.41087	2.40298	0	not assigned.unknown	unknown protein | chr5:8421629-8423480 REVERSE
MD00G1048400	134	0.652406	143	0.696224	146	0.71083	710	3.45678	666	3.24255	726	3.53468	2.34852	0	not assigned.unknown	protein binding / structural molecule | chr2:16726484-16728185 FORWARD
MD16G1089000	42	0.578916	46	0.634051	49	0.675402	241	3.32187	220	3.03242	223	3.07377	2.32077	1.12266e-49	not assigned.unknown	unknown protein | chr1:22139184-22141790 FORWARD
MD13G1036300	25	2.07492	24	1.99192	25	2.07492	125	10.3746	126	10.4576	107	8.88066	2.30001	8.51133e-22	not assigned.unknown	unknown protein | chr1:25654905-25655444 REVERSE
MD02G1312000	226	0.944219	214	0.894083	246	1.02778	1147	4.79212	1061	4.43282	1140	4.76287	2.34022	3.72879e-100	not assigned.unknown	unknown protein | chr3:2573944-2575215 REVERSE
MD05G1338400	95	2.74965	101	2.92332	90	2.60494	450	13.0247	484	14.0088	425	12.3011	2.29234	0	not assigned.unknown	unknown protein | chr4:15676404-15677973 FORWARD
MD06G1093400	29	1.77112	28	1.71005	25	1.52683	130	7.9395	134	8.1838	118	7.20663	2.26139	6.47242e-33	not assigned.unknown	FUNCTIONS IN: molecular_function unknown; INVOLVED IN: biological_process unknown; LOCATED IN: plasma membrane; EXPRESSED IN: 15 plant structures; EXPRESSED DURING: 7 growth stages; CONTAINS InterPro DOMAIN/s: Harpin-induced 1 (InterPro:IPR010847); BEST Arabidopsis thaliana protein match is: unknown protein (TAIR:AT3G54200.1); Has 137 Blast hits to 136 proteins in 12 species: Archae - 0; Bacteria…
MD01G1025500	41	0.634479	40	0.619004	42	0.649954	188	2.90932	186	2.87837	194	3.00217	2.24667	0.00116713	not assigned.unknown	unknown protein | chr5:3181983-3183865 REVERSE
MD03G1133900	92	0.681707	84	0.622428	84	0.622428	406	3.0084	387	2.86762	452	3.34926	2.27117	2.84161e-36	not assigned.unknown	FUNCTIONS IN: molecular_function unknown; INVOLVED IN: biological_process unknown; LOCATED IN: cellular_component unknown; CONTAINS InterPro DOMAIN/s: Ankyrin (InterPro:IPR002110); BEST Arabidopsis thaliana protein match is: unknown protein (TAIR:AT5G04680.1); Has 868 Blast hits to 744 proteins in 75 species: Archae - 0; Bacteria - 22; Metazoa - 164; Fungi - 15; Plants - 471; Viruses - 0; Other E…
MD17G1057000	51	0.735053	43	0.61975	44	0.634163	222	3.19964	225	3.24288	214	3.08434	2.16519	9.79923e-08	not assigned.unknown	EXPRESSED IN: 8 plant structures; EXPRESSED DURING: L mature pollen stage, M germinated pollen stage, 4 anthesis, F mature embryo stage, D bilateral stage; CONTAINS InterPro DOMAIN/s: Targeting for Xklp2 (InterPro:IPR009675); BEST Arabidopsis thaliana protein match is: unknown protein (TAIR:AT5G15510.1); Has 341 Blast hits to 320 proteins in 58 species: Archae - 0; Bacteria - 0; Metazoa - 122; Fu…
MD10G1198500	51	1.55736	53	1.61844	55	1.67951	237	7.23716	272	8.30594	236	7.20663	2.23397	1.911e-272	not assigned.unknown	unknown protein | chr1:29741748-29743600 FORWARD
MD04G1049300	89	0.999128	85	0.954223	92	1.03281	378	4.24349	376	4.22103	363	4.07509	2.16969	1.53312e-190	not assigned.unknown	unknown protein | chr3:22044088-22046040 FORWARD
MD14G1219300	24	2.21957	27	2.49702	24	2.21957	126	11.6527	106	9.80311	122	11.2828	2.21012	0	not assigned.unknown	unknown protein | chr1:27849230-27849812 FORWARD
MD00G1221100	14	1.88818	16	2.15792	14	1.88818	69	9.30601	69	9.30601	67	9.03627	2.14109	0	not assigned.unknown	unknown protein | chr1:10244966-10245572 FORWARD
MD12G1254300	2401	30.2402	2388	30.0765	2470	31.1093	10867	136.868	11547	145.433	10967	138.128	2.15074	3.44615e-83	not assigned.unknown	unknown protein | chr2:16092939-16095031 REVERSE
MD06G1134600	3502	19.1263	3843	20.9887	3680	20.0985	15411	84.1678	14729	80.4431	14656	80.0444	2.22107	7.47532e-122	not assigned.unknown	ATP binding / DNA binding | chr3:18078474-18086817 REVERSE
MD06G1191700	30	0.37087	30	0.37087	30	0.37087	118	1.45876	135	1.66892	115	1.42167	2.11967	7.01167e-18	not assigned.unknown	unknown protein | chr1:28009523-28012162 REVERSE
MD06G1109300	171	0.7463	148	0.64592	145	0.632827	735	3.20778	649	2.83245	728	3.17723	2.21587	0	not assigned.unknown	unknown protein | chr4:6705147-6708846 REVERSE
MD02G1009500	35	0.354495	34	0.344366	36	0.364623	152	1.53952	140	1.41798	149	1.50913	2.14957	1.61768e-31	not assigned.unknown	unknown protein | chr5:23485500-23486818 FORWARD
MD04G1059900	37	0.323323	42	0.367016	41	0.358277	176	1.53797	177	1.54671	195	1.704	2.15288	3.85534e-08	not assigned.unknown	FUNCTIONS IN: molecular_function unknown; INVOLVED IN: biological_process unknown; LOCATED IN: endoplasmic reticulum; EXPRESSED IN: 20 plant structures; EXPRESSED DURING: 13 growth stages; CONTAINS InterPro DOMAIN/s: Protein of unknown function DUF124 (InterPro:IPR002838), Tryptophan RNA-binding attenuator protein-like (InterPro:IPR016031); BEST Arabidopsis thaliana protein match is: unknown prot…
MD12G1207500	29	0.90259	31	0.964838	32	0.995961	153	4.76194	145	4.51295	149	4.63745	2.14849	4.31264e-05	not assigned.unknown	FUNCTIONS IN: molecular_function unknown; INVOLVED IN: biological_process unknown; LOCATED IN: cellular_component unknown; EXPRESSED IN: 22 plant structures; EXPRESSED DURING: 14 growth stages; CONTAINS InterPro DOMAIN/s: Protein of unknown function DUF1645 (InterPro:IPR012442); BEST Arabidopsis thaliana protein match is: calmodulin-binding protein (TAIR:AT2G15760.1); Has 207 Blast hits to 197 pr…
MD15G1407700	46	0.698497	41	0.622573	41	0.622573	210	3.18879	215	3.26471	209	3.1736	2.12432	1.02453e-19	not assigned.unknown	FUNCTIONS IN: molecular_function unknown; INVOLVED IN: biological_process unknown; LOCATED IN: endomembrane system; EXPRESSED IN: stem, sperm cell, embryo, hypocotyl, flower; EXPRESSED DURING: petal differentiation and expansion stage, D bilateral stage; BEST Arabidopsis thaliana protein match is: late embryogenesis abundant domain-containing protein / LEA domain-containing protein (TAIR:AT1G7210…
MD17G1018800	154	1.3409	157	1.36702	157	1.36702	728	6.33879	603	5.2504	708	6.16465	2.14138	0	not assigned.unknown	unknown protein | chr3:262251-265905 REVERSE
MD07G1050100	348	3.04099	337	2.94486	332	2.90117	1495	13.064	1426	12.4611	1560	13.632	2.17404	3.81921e-17	not assigned.unknown	unknown protein | chr5:4338155-4341003 FORWARD
MD06G1198900	42	2.04434	38	1.84964	42	2.04434	159	7.73929	170	8.27472	166	8.08002	2.15488	2.66531e-84	not assigned.unknown	FUNCTIONS IN: molecular_function unknown; INVOLVED IN: biological_process unknown; LOCATED IN: cellular_component unknown; EXPRESSED IN: 11 plant structures; EXPRESSED DURING: 6 growth stages; CONTAINS InterPro DOMAIN/s: NTP Pyrophosphohydrolase MazG-related, RS21-C6 (InterPro:IPR011394), EAR (InterPro:IPR009039), NTP pyrophosphohydrolase MazG, putative catalytic core (InterPro:IPR004518); Has 57…
MD03G1079700	48	1.00781	45	0.944817	47	0.986809	211	4.43014	220	4.61911	220	4.61911	2.10569	8.33512e-07	not assigned.unknown	unknown protein | chr3:2794165-2795991 REVERSE
MD16G1231900	15	0.28915	16	0.308427	17	0.327703	67	1.29154	73	1.4072	75	1.44575	2.08396	6.81456e-48	not assigned.unknown	unknown protein | chr3:8646892-8647908 FORWARD
MD08G1240900	70	0.32446	71	0.329095	71	0.329095	297	1.37664	263	1.21904	303	1.40445	2.08458	1.01219e-13	not assigned.unknown	binding / catalytic | chr5:20323964-20327828 REVERSE
MD12G1037800	310	1.53743	373	1.84988	340	1.68622	1402	6.95316	1487	7.37472	1358	6.73495	2.04599	5.76653e-33	not assigned.unknown	unknown protein | chr3:10657031-10662766 REVERSE
MD02G1086500	663	5.82242	645	5.66435	579	5.08474	2609	22.9121	2479	21.7704	2670	23.4478	2.12121	7.52458e-123	not assigned.unknown	Symbols: ATBRXL4, BRX-LIKE4 | ATBRXL4 (BREVIS RADIX-LIKE 4) | chr5:6947843-6952038 FORWARD
MD06G1222000	135	2.21722	128	2.10226	115	1.88875	523	8.58969	492	8.08055	544	8.93459	2.08739	0	not assigned.unknown	unknown protein | chr3:6240850-6242573 FORWARD
MD17G1263200	3	0.308274	3	0.308274	3	0.308274	12	1.2331	14	1.43861	13	1.33585	2.06363	0	not assigned.unknown	unknown protein | chr5:19292608-19294737 REVERSE
MD11G1262000	194	0.985541	195	0.990621	210	1.06682	873	4.43493	780	3.96248	822	4.17585	2.04895	6.09388e-27	not assigned.unknown	unknown protein | chr3:4995597-4997693 FORWARD
MD13G1176600	24	0.339854	25	0.354015	23	0.325694	100	1.41606	95	1.34526	98	1.38774	2.02735	4.35016e-24	not assigned.unknown	unknown protein | chr4:8875918-8877799 FORWARD
MD04G1126900	12	0.327785	12	0.327785	13	0.3551	50	1.36577	49	1.33845	56	1.52966	2.05827	1.11669e-21	not assigned.unknown	unknown protein | chr5:531028-532938 FORWARD
MD16G1168400	30	0.678274	27	0.610447	29	0.655665	111	2.50961	120	2.7131	115	2.60005	2.04576	3.2195e-174	not assigned.unknown	binding | chr4:8995113-8996601 REVERSE
MD13G1043900	650	11.6028	597	10.6567	591	10.5496	2390	42.6625	2631	46.9644	2440	43.555	2.0075	1.82624e-300	not assigned.unknown	unknown protein | chr1:4569448-4571118 REVERSE
MD13G1103200	64	2.18638	64	2.18638	54	1.84476	261	8.91635	225	7.68651	258	8.81386	1.94755	2.34455e-274	not assigned.unknown	LOCATED IN: chloroplast; EXPRESSED IN: pedicel, root, carpel, stamen; EXPRESSED DURING: 4 anthesis, petal differentiation and expansion stage; CONTAINS InterPro DOMAIN/s: Harpin-induced 1 (InterPro:IPR010847); BEST Arabidopsis thaliana protein match is: unknown protein (TAIR:AT1G13050.1); Has 3161 Blast hits to 2320 proteins in 288 species: Archae - 6; Bacteria - 135; Metazoa - 1071; Fungi - 426;…
MD15G1199800	73	1.07528	68	1.00163	72	1.06055	293	4.31583	290	4.27164	272	4.00651	2.0027	1.79266e-191	not assigned.unknown	unknown protein | chr4:14437561-14439723 REVERSE
MD15G1091600	9	0.693616	9	0.693616	9	0.693616	34	2.62033	35	2.6974	31	2.38912	1.9447	9.06614e-52	not assigned.unknown	unknown protein | chr4:15862143-15862741 FORWARD
MD01G1083600	17	0.346081	17	0.346081	18	0.366439	67	1.36397	63	1.28254	73	1.48611	1.93183	4.8718e-19	not assigned.unknown	unknown protein | chr2:19110472-19111769 REVERSE
MD10G1232800	57	0.371169	53	0.345122	55	0.358145	224	1.45863	192	1.25025	231	1.50421	1.99226	6.06497e-52	not assigned.unknown	unknown protein | chr3:5176059-5177648 FORWARD
MD03G1294300	68	0.372748	58	0.317932	60	0.328895	251	1.37588	259	1.41973	245	1.34299	1.96883	2.27451e-08	not assigned.unknown	unknown protein | chr3:23087017-23089206 REVERSE
MD09G1077100	6	0.631585	6	0.631585	6	0.631585	24	2.52634	23	2.42108	22	2.31581	1.91778	8.13197e-276	not assigned.unknown	unknown protein | chr5:20106653-20107191 REVERSE
MD05G1126300	58	0.347611	57	0.341617	52	0.311651	246	1.47435	244	1.46236	229	1.37246	2.00794	2.91314e-16	not assigned.unknown	tetracycline transporter | chr2:7376349-7381097 FORWARD
MD13G1090000	167	6.108	174	6.36402	171	6.2543	725	26.5168	711	26.0047	738	26.9922	1.99082	0	not assigned.unknown	unknown protein | chr1:8425739-8427235 REVERSE
MD05G1112300	275	2.79333	261	2.65112	252	2.5597	1032	10.4826	958	9.73094	1044	10.6045	2.00684	4.01726e-35	not assigned.unknown	unknown protein | chr4:9566902-9569913 REVERSE
MD10G1336700	545	8.34417	488	7.47148	510	7.80831	2236	34.2341	1962	30.039	2084	31.9069	1.99898	1.09306e-112	not assigned.unknown	unknown protein | chr4:9666691-9668374 REVERSE
MD11G1267100	37	0.614439	41	0.680865	40	0.664258	151	2.50757	152	2.52418	153	2.54079	1.96001	0.00162945	not assigned.unknown	unknown protein | chr1:19954490-19956632 REVERSE
MD02G1121200	16	0.651446	15	0.610731	16	0.651446	63	2.56507	55	2.23935	55	2.23935	1.9335	0	not assigned.unknown	unknown protein | chr4:16921803-16922963 FORWARD
MD09G1253700	30	1.71112	31	1.76816	26	1.48297	111	6.33116	121	6.90153	102	5.81782	1.93751	9.99943e-161	not assigned.unknown	unknown protein | chr5:15305932-15307008 FORWARD
MD15G1217200	199	12.1535	212	12.9475	216	13.1918	808	49.3471	864	52.7672	863	52.7061	1.94204	7.40878e-111	not assigned.unknown	unknown protein | chr3:14842900-14843707 REVERSE
MD05G1165600	19468	810.488	18993	790.713	18782	781.929	78059	3249.74	79054	3291.16	85164	3545.53	1.92106	2.97981e-68	not assigned.unknown	unknown protein | chr3:2347468-2348791 FORWARD
MD12G1161500	10	0.988359	9	0.889523	10	0.988359	35	3.45926	40	3.95343	38	3.75576	1.93717	1.25914e-55	not assigned.unknown	unknown protein | chr3:2757435-2758097 REVERSE
MD05G1159600	303	11.6297	318	12.2054	338	12.9731	1168	44.8301	1307	50.1652	1371	52.6216	1.94219	8.85782e-79	not assigned.unknown	unknown protein | chr5:19644675-19645889 FORWARD
MD05G1300800	233	2.58359	204	2.26202	227	2.51706	799	8.85959	751	8.32735	774	8.58238	1.9172	5.48213e-129	not assigned.unknown	Symbols: LSH10 | LSH10 (LIGHT SENSITIVE HYPOCOTYLS 10) | chr2:17747917-17750440 FORWARD
MD13G1063500	35	0.652972	39	0.727597	41	0.76491	130	2.42532	151	2.81711	154	2.87308	1.91026	2.09152e-33	not assigned.unknown	FUNCTIONS IN: molecular_function unknown; INVOLVED IN: regulation of transcription; LOCATED IN: nucleus, H4/H2A histone acetyltransferase complex; EXPRESSED IN: 23 plant structures; EXPRESSED DURING: 15 growth stages; CONTAINS InterPro DOMAIN/s: CT20 (InterPro:IPR012423); Has 39 Blast hits to 39 proteins in 17 species: Archae - 0; Bacteria - 0; Metazoa - 24; Fungi - 0; Plants - 15; Viruses - 0; O…
MD12G1023500	28	0.672597	25	0.600533	28	0.672597	108	2.5943	100	2.40213	103	2.4742	1.92864	4.25626e-11	not assigned.unknown	Symbols: ZPR3 | ZPR3 (LITTLE ZIPPER 3); protein binding | chr3:19557721-19559007 REVERSE
MD15G1077500	25	0.674349	27	0.728297	24	0.647375	93	2.50858	84	2.26581	84	2.26581	1.91696	1.30534e-98	not assigned.unknown	unknown protein | chr1:22139184-22141790 FORWARD
MD16G1207500	68196	563.596	71105	587.637	63008	520.721	273934	2263.89	235785	1948.61	267077	2207.22	1.90205	3.45765e-46	not assigned.unknown	unknown protein | chr3:251981-255513 FORWARD
MD14G1083500	38	0.326696	43	0.369683	40	0.343891	139	1.19502	150	1.28959	151	1.29819	1.98141	6.8651e-46	not assigned.unknown	DNA binding / nuclease | chr1:4734036-4735389 FORWARD
MD16G1054200	195	2.94605	191	2.88562	199	3.00648	781	11.7993	760	11.482	678	10.2432	1.83686	3.63878e-206	not assigned.unknown	INVOLVED IN: biological_process unknown; LOCATED IN: cellular_component unknown; EXPRESSED IN: 21 plant structures; EXPRESSED DURING: 12 growth stages; CONTAINS InterPro DOMAIN/s: Alpha/beta hydrolase fold-1 (InterPro:IPR000073); BEST Arabidopsis thaliana protein match is: unknown protein (TAIR:AT3G01690.1); Has 3127 Blast hits to 3124 proteins in 513 species: Archae - 3; Bacteria - 775; Metazoa …
MD13G1095600	5691	76.3303	5592	75.0025	6033	80.9174	24108	323.348	21462	287.858	21794	292.311	1.90334	1.57504e-94	not assigned.unknown	unknown protein | chr1:22380038-22382245 REVERSE
MD07G1226300	18	0.720046	16	0.640041	18	0.720046	67	2.68017	68	2.72017	62	2.48016	1.90648	9.13536e-122	not assigned.unknown	Symbols: MCA1 | MCA1 (mid1-complementing activity 1) | chr4:17011788-17015256 REVERSE
MD11G1268900	27	0.346579	29	0.372251	30	0.385088	94	1.20661	102	1.3093	106	1.36064	1.89156	1.26851e-22	not assigned.unknown	unknown protein | chr1:10136230-10139208 REVERSE
MD10G1204600	27	1.72208	23	1.46696	27	1.72208	85	5.42137	89	5.67649	89	5.67649	1.89535	1.06735e-05	not assigned.unknown	unknown protein | chr3:4094417-4095037 REVERSE
MD01G1161700	1040	18.4458	945	16.7608	1005	17.825	3586	63.6024	3778	67.0077	3592	63.7088	1.87112	9.95213e-144	not assigned.unknown	EXPRESSED IN: 20 plant structures; EXPRESSED DURING: 13 growth stages; BEST Arabidopsis thaliana protein match is: transcription regulator (TAIR:AT3G56220.1); Has 165 Blast hits to 165 proteins in 20 species: Archae - 0; Bacteria - 0; Metazoa - 0; Fungi - 0; Plants - 165; Viruses - 0; Other Eukaryotes - 0 (source: NCBI BLink). | chr2:16886824-16888638 FORWARD
MD09G1029400	186	2.44325	186	2.44325	166	2.18054	647	8.49885	624	8.19673	665	8.73529	1.85674	7.96002e-09	not assigned.unknown	unknown protein | chr5:25269282-25271641 FORWARD
MD16G1139400	44	0.881873	43	0.86183	48	0.962043	189	3.78805	188	3.768	165	3.30702	1.8134	4.14578e-25	not assigned.unknown	unknown protein | chr3:5934094-5935036 FORWARD
MD11G1308200	1379	108.87	1344	106.106	1426	112.58	4711	371.925	4450	351.319	4417	348.714	1.85153	7.4692e-63	not assigned.unknown	unknown protein | chr1:621461-622469 FORWARD
MD17G1237300	7573	72.8465	7470	71.8557	6500	62.5251	23721	228.178	25539	245.666	23748	228.438	1.80688	4.84117e-27	not assigned.unknown	unknown protein | chr5:21656734-21659262 REVERSE
MD13G1134000	240	15.8541	218	14.4008	228	15.0614	737	48.6852	848	56.0177	725	47.8925	1.92522	1.41199e-144	not assigned.unknown	unknown protein | chr5:19403173-19404088 REVERSE
MD17G1203000	24	2.63339	28	3.07229	28	3.07229	91	9.98493	87	9.54604	101	11.0822	1.81674	5.32196e-32	not assigned.unknown	unknown protein | chr1:19640899-19641665 FORWARD
MD14G1206300	134	5.08787	120	4.5563	139	5.27772	496	18.8327	492	18.6808	428	16.2508	1.87826	6.11574e-69	not assigned.unknown	FUNCTIONS IN: molecular_function unknown; INVOLVED IN: biological_process unknown; LOCATED IN: cellular_component unknown; EXPRESSED IN: 11 plant structures; EXPRESSED DURING: 6 growth stages; CONTAINS InterPro DOMAIN/s: NTP Pyrophosphohydrolase MazG-related, RS21-C6 (InterPro:IPR011394), EAR (InterPro:IPR009039), NTP pyrophosphohydrolase MazG, putative catalytic core (InterPro:IPR004518); Has 57…
MD03G1167500	11	0.66243	11	0.66243	11	0.66243	44	2.64972	38	2.28839	41	2.46906	1.81507	1.05927e-95	not assigned.unknown	unknown protein | chr5:3992948-3993610 REVERSE
MD15G1157900	59	0.374278	52	0.329873	50	0.317185	182	1.15455	179	1.13552	208	1.31949	1.82985	1.18955e-82	not assigned.unknown	phosphoinositide binding | chr5:13424418-13433018 FORWARD
MD10G1002900	113	1.35177	113	1.35177	110	1.31588	381	4.55774	384	4.59363	371	4.43812	1.85852	1.25749e-35	not assigned.unknown	LOCATED IN: membrane; EXPRESSED IN: embryo, sepal, flower; EXPRESSED DURING: C globular stage, petal differentiation and expansion stage; CONTAINS InterPro DOMAIN/s: Exostosin-like (InterPro:IPR004263); BEST Arabidopsis thaliana protein match is: exostosin family protein (TAIR:AT3G07620.1); Has 866 Blast hits to 860 proteins in 87 species: Archae - 0; Bacteria - 9; Metazoa - 265; Fungi - 4; Plant…
MD13G1001200	620	3.86368	699	4.35599	714	4.44947	2264	14.1087	2551	15.8972	2428	15.1307	1.78956	1.5754e-125	not assigned.unknown	unknown protein | chr5:7870513-7874505 REVERSE
MD16G1044400	32	0.657303	31	0.636762	34	0.698384	107	2.19786	105	2.15678	116	2.38272	1.78172	2.1288e-58	not assigned.unknown	unknown protein | chr1:25756600-25757563 FORWARD
MD03G1155400	182	2.78869	184	2.81934	167	2.55885	592	9.07091	567	8.68785	641	9.82171	1.75186	1.04805e-21	not assigned.unknown	CONTAINS InterPro DOMAIN/s: Uncharacterised protein family UPF0005 (InterPro:IPR006214); BEST Arabidopsis thaliana protein match is: ALMT1 (ALUMINUM-ACTIVATED MALATE TRANSPORTER 1); malate transmembrane transporter (TAIR:AT1G08430.1); Has 377 Blast hits to 376 proteins in 91 species: Archae - 0; Bacteria - 139; Metazoa - 0; Fungi - 4; Plants - 211; Viruses - 0; Other Eukaryotes - 23 (source: NCBI…
MD13G1028200	9	0.305046	10	0.33894	9	0.305046	32	1.08461	31	1.05071	33	1.1185	1.78082	1.82159e-22	not assigned.unknown	Symbols: FLA20 | FLA20 (PUTATIVE FASCICLIN-LIKE ARABINOGALACTAN PROTEIN 20) | chr5:16406656-16407930 REVERSE
MD05G1318700	94	1.74365	92	1.70655	83	1.5396	316	5.86162	292	5.41643	341	6.32535	1.79588	1.07277e-204	not assigned.unknown	unknown protein | chr1:22490244-22491461 REVERSE
MD12G1253500	2142	57.7782	2083	56.1867	1920	51.79	6957	187.658	6325	170.61	7383	199.149	1.77992	8.30575e-07	not assigned.unknown	unknown protein | chr2:16092939-16095031 REVERSE
MD14G1175700	103	1.38627	97	1.30552	104	1.39973	334	4.49529	370	4.97981	358	4.8183	1.82906	1.60878e-47	not assigned.unknown	FUNCTIONS IN: molecular_function unknown; INVOLVED IN: biological_process unknown; LOCATED IN: cellular_component unknown; EXPRESSED IN: 10 plant structures; EXPRESSED DURING: 4 anthesis, F mature embryo stage, petal differentiation and expansion stage, D bilateral stage, E expanded cotyledon stage; CONTAINS InterPro DOMAIN/s: Kinetochore-Ndc80 complex, subunit Spc25 (InterPro:IPR013255); Has 142…
MD16G1045000	151	2.86248	146	2.76769	142	2.69187	543	10.2935	492	9.32675	596	11.2983	1.76674	7.12714e-07	not assigned.unknown	unknown protein | chr1:8948465-8950876 FORWARD
MD16G1186300	127	1.72422	114	1.54773	130	1.76495	422	5.7293	412	5.59354	407	5.52565	1.80066	1.03063e-05	not assigned.unknown	unknown protein | chr3:1834707-1837984 REVERSE
MD10G1302100	34	0.698015	30	0.615896	31	0.636426	116	2.38146	110	2.25828	107	2.19669	1.71126	0	not assigned.unknown	unknown protein | chr1:22593465-22595069 REVERSE
MD14G1234700	914	15.7507	929	16.0092	925	15.9402	3151	54.3002	2763	47.6139	3002	51.7325	1.74838	3.2597e-19	not assigned.unknown	unknown protein | chr3:6180859-6182854 FORWARD
MD02G1010100	159	0.914009	160	0.919757	169	0.971493	624	3.58705	637	3.66178	545	3.13292	1.77459	1.17524e-09	not assigned.unknown	unknown protein | chr4:15098067-15100558 FORWARD
MD14G1111100	87	2.86624	81	2.66857	82	2.70151	279	9.19174	290	9.55413	287	9.4553	1.76031	2.36646e-09	not assigned.unknown	unknown protein | chr1:23727891-23729333 FORWARD
MD11G1279900	494	3.90401	447	3.53257	456	3.6037	1613	12.7473	1438	11.3643	1704	13.4665	1.74567	2.73543e-27	not assigned.unknown	phosphoinositide binding | chr3:23384988-23387842 FORWARD
MD14G1138100	188	10.2131	185	10.0502	220	11.9515	652	35.42	717	38.9511	740	40.2006	1.75242	0.000238148	not assigned.unknown	unknown protein | chr1:24039810-24040595 REVERSE
MD02G1216600	748	13.6213	762	13.8762	704	12.82	2815	51.2619	2587	47.11	2605	47.4377	1.78177	9.53108e-16	not assigned.unknown	FUNCTIONS IN: molecular_function unknown; INVOLVED IN: biological_process unknown; LOCATED IN: cellular_component unknown; EXPRESSED IN: 24 plant structures; EXPRESSED DURING: 13 growth stages; BEST Arabidopsis thaliana protein match is: hydroxyproline-rich glycoprotein family protein (TAIR:AT4G16790.1); Has 5716 Blast hits to 3635 proteins in 329 species: Archae - 2; Bacteria - 249; Metazoa - 26…
MD07G1306000	370	4.91509	360	4.78225	360	4.78225	1234	16.3925	1183	15.715	1080	14.3467	1.67453	0	not assigned.unknown	unknown protein | chr3:721291-723646 REVERSE
MD04G1154900	420	8.67297	510	10.5315	478	9.87066	1520	31.3879	1627	33.5974	1575	32.5236	1.80438	1.41958e-67	not assigned.unknown	unknown protein | chr5:152530-154467 FORWARD
MD17G1194200	1052	13.6117	1028	13.3012	922	11.9296	3007	38.9072	2951	38.1826	3023	39.1142	1.77367	7.94714e-88	not assigned.unknown	unknown protein | chr1:30054884-30057170 FORWARD
MD11G1167600	404	8.81594	386	8.42315	361	7.87761	1232	26.8842	1368	29.852	1433	31.2704	1.77421	2.7641e-20	not assigned.unknown	unknown protein | chr5:7433790-7434935 FORWARD
MD00G1055400	32	0.627441	35	0.686263	32	0.627441	111	2.17643	121	2.37251	116	2.27447	1.71308	0.00151326	not assigned.unknown	unknown protein | chr2:13581581-13582126 FORWARD
MD15G1120000	113489	946.574	104297	869.907	112036	934.455	369518	3082.03	359349	2997.21	358308	2988.53	1.73184	1.7894e-122	not assigned.unknown	FUNCTIONS IN: molecular_function unknown; INVOLVED IN: biological_process unknown; LOCATED IN: cell wall, plant-type cell wall; EXPRESSED IN: 23 plant structures; EXPRESSED DURING: 13 growth stages; CONTAINS InterPro DOMAIN/s: Protein of unknown function DUF642 (InterPro:IPR006946), Galactose-binding like (InterPro:IPR008979); BEST Arabidopsis thaliana protein match is: unknown protein (TAIR:AT5G…
MD12G1253600	3652	87.889	4019	96.7212	3352	80.6692	11604	279.262	11978	288.262	11216	269.924	1.68784	5.70372e-29	not assigned.unknown	unknown protein | chr2:16092939-16095031 REVERSE
MD07G1070100	26	0.63516	27	0.65959	24	0.586302	79	1.92991	77	1.88105	80	1.95434	1.72802	3.19484e-57	not assigned.unknown	unknown protein | chr3:18585000-18587312 REVERSE
MD06G1113800	188	1.92675	208	2.13173	189	1.937	648	6.64114	677	6.93836	682	6.9896	1.76459	7.3431e-39	not assigned.unknown	copper ion binding / methyltransferase | chr1:23995971-23998720 FORWARD
MD06G1094700	100	5.88523	107	6.29719	95	5.59097	366	21.5399	314	18.4796	307	18.0676	1.72891	4.6598e-156	not assigned.unknown	FUNCTIONS IN: molecular_function unknown; INVOLVED IN: biological_process unknown; LOCATED IN: plasma membrane; EXPRESSED IN: 15 plant structures; EXPRESSED DURING: 7 growth stages; CONTAINS InterPro DOMAIN/s: Harpin-induced 1 (InterPro:IPR010847); BEST Arabidopsis thaliana protein match is: unknown protein (TAIR:AT3G54200.1); Has 137 Blast hits to 136 proteins in 12 species: Archae - 0; Bacteria…
MD03G1297400	62	2.29137	63	2.32833	67	2.47616	215	7.9459	198	7.31762	188	6.94804	1.62423	0	not assigned.unknown	unknown protein | chr5:15489594-15490399 FORWARD
MD15G1158100	71	4.41958	65	4.04609	66	4.10834	220	13.6945	229	14.2547	213	13.2587	1.70822	1.93885e-80	not assigned.unknown	unknown protein | chr4:897547-898370 FORWARD
MD09G1037400	1682	21.6693	1610	20.7418	1495	19.2602	5537	71.3336	4905	63.1915	5043	64.9694	1.69096	0	not assigned.unknown	unknown protein | chr3:10471842-10473754 REVERSE
MD15G1323600	3234	15.919	3214	15.8205	2869	14.1223	10012	49.2829	9660	47.5502	10750	52.9156	1.6981	4.62317e-35	not assigned.unknown	unknown protein | chr4:18508370-18510553 REVERSE
MD07G1104600	915	19.0568	865	18.0154	1020	21.2436	3241	67.5005	3225	67.1673	2983	62.1272	1.7664	0	not assigned.unknown	FUNCTIONS IN: molecular_function unknown; INVOLVED IN: biological_process unknown; LOCATED IN: cellular_component unknown; EXPRESSED IN: 20 plant structures; EXPRESSED DURING: 12 growth stages; BEST Arabidopsis thaliana protein match is: calcium-binding EF hand family protein (TAIR:AT1G64850.1); Has 34 Blast hits to 34 proteins in 7 species: Archae - 0; Bacteria - 0; Metazoa - 0; Fungi - 0; Plant…
MD17G1189000	414	4.32745	449	4.69329	411	4.29609	1495	15.6269	1461	15.2715	1490	15.5746	1.72386	1.07277e-08	not assigned.unknown	unknown protein | chr3:5491406-5493629 REVERSE
MD08G1127800	20	0.339681	18	0.305713	17	0.288729	61	1.03603	62	1.05301	63	1.06999	1.71275	3.24453e-32	not assigned.unknown	aminoacyl-tRNA hydrolase/ protein tyrosine phosphatase | chr5:3378053-3378867 REVERSE
MD15G1423100	449	39.2799	444	38.8425	445	38.93	1424	124.576	1181	103.318	1197	104.717	1.66598	3.26763e-35	not assigned.unknown	Symbols: MEE9 | MEE9 (maternal effect embryo arrest 9) | chr1:22409472-22410654 FORWARD
MD07G1008600	9	0.318962	10	0.354402	10	0.354402	33	1.16953	31	1.09865	33	1.16953	1.6368	5.00331e-10	not assigned.unknown	Unknown gene | chr3:23459182-23459800 REVERSE
MD12G1180500	794	7.81971	715	7.04168	764	7.52426	2160	21.2728	2222	21.8834	2582	25.4288	1.6789	9.80927e-05	not assigned.unknown	FUNCTIONS IN: molecular_function unknown; INVOLVED IN: biological_process unknown; LOCATED IN: cellular_component unknown; EXPRESSED IN: 9 plant structures; EXPRESSED DURING: 6 growth stages; CONTAINS InterPro DOMAIN/s: Kelch repeat type 1 (InterPro:IPR006652), Galactose oxidase/kelch, beta-propeller (InterPro:IPR011043), Development and cell death domain (InterPro:IPR013989), Kelch related (Inte…
MD10G1269600	7	0.629392	7	0.629392	7	0.629392	22	1.97809	23	2.068	21	1.88818	1.70069	2.15967e-33	not assigned.unknown	unknown protein | chr1:10355703-10356482 REVERSE
MD08G1120200	28	0.336299	25	0.300267	28	0.336299	82	0.984875	81	0.972864	88	1.05694	1.68083	3.44837e-110	not assigned.unknown	INVOLVED IN: N-terminal protein myristoylation; EXPRESSED IN: 20 plant structures; EXPRESSED DURING: 13 growth stages; CONTAINS InterPro DOMAIN/s: Protein of unknown function DUF630 (InterPro:IPR006868), Protein of unknown function DUF632 (InterPro:IPR006867), Actin-binding FH2 (InterPro:IPR015425); BEST Arabidopsis thaliana protein match is: unknown protein (TAIR:AT1G52320.4); Has 31848 Blast hi…
MD03G1259300	36	0.300975	40	0.334417	38	0.317696	120	1.00325	124	1.03669	122	1.01997	1.68171	0	not assigned.unknown	phosphoinositide binding | chr3:23384988-23387842 FORWARD
MD09G1080800	562	13.7552	519	12.7027	573	14.0244	1724	42.1956	1805	44.1781	1701	41.6327	1.63011	1.8651e-18	not assigned.unknown	unknown protein | chr1:22729816-22731182 FORWARD
MD17G1054900	350	2.8663	383	3.13655	396	3.24302	1245	10.1958	1199	9.81913	1270	10.4006	1.6153	5.7801e-09	not assigned.unknown	unknown protein | chr1:26072284-26076254 REVERSE
MD09G1205200	76	4.82358	70	4.44277	68	4.31583	210	13.3283	219	13.8995	239	15.1689	1.56802	5.2028e-14	not assigned.unknown	unknown protein | chr1:19407364-19408254 REVERSE
MD11G1083500	1151	29.1255	1296	32.7947	1335	33.7816	3922	99.2445	3515	88.9455	3964	100.307	1.70762	9.67447e-18	not assigned.unknown	unknown protein | chr3:2796958-2798764 REVERSE
MD17G1203500	103	0.966371	104	0.975753	97	0.910078	330	3.09614	318	2.98355	311	2.91788	1.64555	2.41172e-42	not assigned.unknown	FUNCTIONS IN: molecular_function unknown; INVOLVED IN: biological_process unknown; LOCATED IN: cell wall, plant-type cell wall; EXPRESSED IN: 23 plant structures; EXPRESSED DURING: 13 growth stages; CONTAINS InterPro DOMAIN/s: Protein of unknown function DUF642 (InterPro:IPR006946), Galactose-binding like (InterPro:IPR008979); BEST Arabidopsis thaliana protein match is: unknown protein (TAIR:AT5G…
MD06G1056600	32	1.38723	32	1.38723	31	1.34388	87	3.77154	96	4.1617	97	4.20505	1.62133	1.07317e-07	not assigned.unknown	unknown protein | chr4:9394189-9395517 FORWARD
MD12G1132400	14	0.302108	14	0.302108	14	0.302108	44	0.949483	44	0.949483	42	0.906325	1.61158	1.93065e-213	not assigned.unknown	LOCATED IN: endomembrane system, integral to membrane; EXPRESSED IN: 24 plant structures; EXPRESSED DURING: 14 growth stages; CONTAINS InterPro DOMAIN/s: Transmembrane receptor, eukaryota (InterPro:IPR009637); BEST Arabidopsis thaliana protein match is: unknown protein (TAIR:AT3G09570.1); Has 385 Blast hits to 381 proteins in 83 species: Archae - 0; Bacteria - 2; Metazoa - 213; Fungi - 14; Plants…
MD10G1017400	74	0.727498	73	0.717667	69	0.678343	213	2.09401	227	2.23165	195	1.91706	1.55367	0	not assigned.unknown	Symbols: GLTP2 | GLTP2 (glycolipid transfer protein 2); glycolipid binding / glycolipid transporter | chr1:7481252-7483507 FORWARD
MD11G1060700	766	18.0652	766	18.0652	771	18.1831	2296	54.1484	2252	53.1107	2359	55.6341	1.63812	9.25112e-79	not assigned.unknown	EXPRESSED IN: 20 plant structures; EXPRESSED DURING: 13 growth stages; BEST Arabidopsis thaliana protein match is: transcription regulator (TAIR:AT3G56220.1); Has 165 Blast hits to 165 proteins in 20 species: Archae - 0; Bacteria - 0; Metazoa - 0; Fungi - 0; Plants - 165; Viruses - 0; Other Eukaryotes - 0 (source: NCBI BLink). | chr2:16886824-16888638 FORWARD
MD02G1067400	9	0.353828	9	0.353828	9	0.353828	28	1.1008	27	1.06149	28	1.1008	1.61814	4.57017e-140	not assigned.unknown	Symbols: OXS3, ATOXS3 | OXS3 (OXIDATIVE STRESS 3) | chr5:22895616-22896653 REVERSE
MD05G1096600	94	1.69115	90	1.61919	94	1.69115	281	5.05546	274	4.92952	295	5.30733	1.60209	0	not assigned.unknown	unknown protein | chr4:16249643-16251379 FORWARD
MD12G1138400	48	0.652815	55	0.748017	53	0.720817	148	2.01285	149	2.02645	153	2.08085	1.62085	0	not assigned.unknown	unknown protein | chr2:15737842-15739848 FORWARD
MD07G1059300	425	6.61381	388	6.03802	447	6.95617	1276	19.857	1284	19.9815	1349	20.993	1.68659	3.99781e-48	not assigned.unknown	FUNCTIONS IN: molecular_function unknown; INVOLVED IN: N-terminal protein myristoylation; LOCATED IN: chloroplast; EXPRESSED IN: 23 plant structures; EXPRESSED DURING: 13 growth stages; CONTAINS InterPro DOMAIN/s: Haemerythrin/HHE cation-binding motif (InterPro:IPR012312); Has 35 Blast hits to 35 proteins in 7 species: Archae - 0; Bacteria - 2; Metazoa - 0; Fungi - 0; Plants - 32; Viruses - 0; Ot…
MD02G1122800	146	2.11763	149	2.16114	147	2.13213	511	7.41169	444	6.43991	460	6.67197	1.65715	5.55118e-43	not assigned.unknown	LOCATED IN: chloroplast; EXPRESSED IN: 24 plant structures; EXPRESSED DURING: 15 growth stages; CONTAINS InterPro DOMAIN/s: Protein of unknown function DUF151 (InterPro:IPR003729); BEST Arabidopsis thaliana protein match is: wound-responsive family protein (TAIR:AT1G19660.2); Has 338 Blast hits to 338 proteins in 128 species: Archae - 11; Bacteria - 214; Metazoa - 0; Fungi - 0; Plants - 67; Virus…
MD07G1165100	73	1.84363	74	1.86888	69	1.74261	203	5.12681	221	5.5814	214	5.40461	1.58747	3.95657e-51	not assigned.unknown	oxidoreductase, acting on the CH-CH group of donors | chr2:19266733-19268170 REVERSE
MD02G1068200	789	9.8416	804	10.0287	716	8.93103	2293	28.6017	2338	29.1631	2505	31.2461	1.56626	2.35358e-26	not assigned.unknown	unknown protein | chr4:14437561-14439723 REVERSE
MD00G1017200	157	10.5324	162	10.8678	147	9.86157	512	34.3478	497	33.3415	467	31.3289	1.58086	9.25319e-44	not assigned.unknown	unknown protein | chr5:5310095-5310951 REVERSE
MD04G1193400	704	10.3228	624	9.14976	702	10.2935	1896	27.8012	1814	26.5988	1734	25.4258	1.5813	5.62205e-67	not assigned.unknown	unknown protein | chr1:21122551-21124234 REVERSE
MD12G1220400	318	13.3246	280	11.7324	317	13.2827	901	37.7531	903	37.8369	942	39.471	1.5973	1.1683e-22	not assigned.unknown	unknown protein | chr1:20457421-20458631 REVERSE
MD14G1051900	197	12.0314	198	12.0925	181	11.0542	515	31.4526	575	35.117	615	37.56	1.5919	9.90288e-298	not assigned.unknown	3'-5' exonuclease/ nucleic acid binding | chr3:3946036-3946960 REVERSE
MD17G1249700	74	0.684042	76	0.70253	76	0.70253	230	2.12608	218	2.01515	199	1.83952	1.5564	5.66001e-13	not assigned.unknown	HEAT repeat-containing protein | chr5:5290867-5297974 REVERSE
MD15G1386900	728	6.43984	727	6.43099	637	5.63486	2146	18.9834	1962	17.3557	1892	16.7365	1.55614	2.98496e-91	not assigned.unknown	Symbols: VEL1 | Encodes a protein with similarity to VRN5 and VIN3.Contains both a fibronectin III and PHD finger domain. VEL1 is a part of a polycomb repressive complex (PRC2) that is involved in epigenetic silencing of the FLC flowering locus. | chr4:14786633-14790503 REVERSE
MD00G1038700	2779	106.98	2867	110.368	3224	124.111	9018	347.157	8200	315.667	7987	307.468	1.56602	2.77004e-27	not assigned.unknown	FUNCTIONS IN: molecular_function unknown; INVOLVED IN: biological_process unknown; LOCATED IN: chloroplast; EXPRESSED IN: 23 plant structures; EXPRESSED DURING: 13 growth stages; CONTAINS InterPro DOMAIN/s: Uncharacterised conserved protein UCP022348 (InterPro:IPR016804), Uncharacterised protein family UPF0114 (InterPro:IPR005134); BEST Arabidopsis thaliana protein match is: unknown protein (TAIR…
MD12G1158300	147	4.35202	137	4.05596	149	4.41123	387	11.4574	417	12.3455	394	11.6646	1.50082	1.14217e-05	not assigned.unknown	FUNCTIONS IN: molecular_function unknown; INVOLVED IN: biological_process unknown; LOCATED IN: endomembrane system; EXPRESSED IN: 22 plant structures; EXPRESSED DURING: 13 growth stages; CONTAINS InterPro DOMAIN/s: Yos1-like (InterPro:IPR013880); BEST Arabidopsis thaliana protein match is: unknown protein (TAIR:AT3G54085.2); Has 146 Blast hits to 146 proteins in 66 species: Archae - 0; Bacteria -…
MD14G1158600	134	0.957662	129	0.921929	129	0.921929	394	2.81581	395	2.82296	386	2.75864	1.52	3.08535e-49	not assigned.unknown	FUNCTIONS IN: molecular_function unknown; INVOLVED IN: protein transport, Golgi organization; LOCATED IN: vacuole; EXPRESSED IN: 23 plant structures; EXPRESSED DURING: 13 growth stages; CONTAINS InterPro DOMAIN/s: COG complex component, COG2 (InterPro:IPR009316); Has 214 Blast hits to 204 proteins in 99 species: Archae - 0; Bacteria - 0; Metazoa - 105; Fungi - 56; Plants - 22; Viruses - 0; Other …
MD14G1059200	34	2.01011	34	2.01011	35	2.06923	105	6.2077	91	5.38001	99	5.85298	1.64256	4.62399e-22	not assigned.unknown	unknown protein | chr5:2097669-2098740 REVERSE
MD10G1262300	653	7.58497	617	7.16681	623	7.23651	1763	20.4783	1917	22.2671	1723	20.0136	1.53373	3.924e-82	not assigned.unknown	unknown protein | chr5:18738749-18742011 FORWARD
MD04G1118500	2572	19.0946	2486	18.4561	2502	18.5749	6547	48.6051	6979	51.8123	7587	56.3261	1.55966	1.26769e-190	not assigned.unknown	unknown protein | chr3:19846647-19850968 REVERSE
MD05G1095800	11	0.320771	13	0.379093	11	0.320771	36	1.0498	36	1.0498	38	1.10812	1.58492	5.10428e-32	not assigned.unknown	unknown protein | chr5:17425944-17428223 REVERSE
MD02G1224900	42	0.356977	42	0.356977	40	0.339978	118	1.00294	121	1.02843	112	0.951939	1.58747	7.01287e-15	not assigned.unknown	FUNCTIONS IN: molecular_function unknown; INVOLVED IN: biological_process unknown; LOCATED IN: mitochondrion, chloroplast, plasma membrane, plastid, chloroplast envelope; EXPRESSED IN: 23 plant structures; EXPRESSED DURING: 13 growth stages; BEST Arabidopsis thaliana protein match is: PDE320 (PIGMENT DEFECTIVE 320) (TAIR:AT3G06960.1); Has 25 Blast hits to 24 proteins in 8 species: Archae - 0; Bac…
MD02G1037700	585	62.0843	577	61.2353	665	70.5745	1806	191.665	1831	194.319	2002	212.466	1.46302	0	not assigned.unknown	unknown protein | chr1:19640899-19641665 FORWARD
MD11G1060500	3085	9.75807	2908	9.19821	3030	9.5841	8880	28.0881	9336	29.5304	8298	26.2472	1.50856	1.56567e-247	not assigned.unknown	unknown protein | chr2:12909593-12912340 REVERSE
MD07G1097600	47	0.349063	45	0.334209	43	0.319355	143	1.06204	135	1.00263	145	1.0769	1.59387	2.42656e-15	not assigned.unknown	Symbols: ORF119 | hypothetical protein | chrM:220830-221189 FORWARD
MD09G1087000	22	0.669698	21	0.639257	21	0.639257	61	1.85689	67	2.03954	59	1.79601	1.5268	5.21594e-185	not assigned.unknown	FUNCTIONS IN: molecular_function unknown; INVOLVED IN: biological_process unknown; LOCATED IN: cellular_component unknown; CONTAINS InterPro DOMAIN/s: Ankyrin (InterPro:IPR002110); BEST Arabidopsis thaliana protein match is: unknown protein (TAIR:AT5G04680.1); Has 868 Blast hits to 744 proteins in 75 species: Archae - 0; Bacteria - 22; Metazoa - 164; Fungi - 15; Plants - 471; Viruses - 0; Other E…
MD03G1184900	846	45.2627	888	47.5098	930	49.7569	2678	143.279	2739	146.542	2566	137.286	1.51812	0	not assigned.unknown	unknown protein | chr3:4222914-4223752 FORWARD
MD02G1113000	26	0.723428	23	0.639955	26	0.723428	69	1.91987	64	1.78074	75	2.08681	1.47733	8.49916e-61	not assigned.unknown	unknown protein | chr5:26385348-26387447 FORWARD
MD06G1117900	41	2.10654	40	2.05516	38	1.9524	104	5.34341	117	6.01134	107	5.49755	1.5024	7.5359e-24	not assigned.unknown	unknown protein | chr4:12519932-12520813 REVERSE
MD10G1317900	7	0.713642	6	0.611693	6	0.611693	19	1.93703	20	2.03898	18	1.83508	1.52985	8.95059e-49	not assigned.unknown	unknown protein | chr4:11567130-11567699 FORWARD
MD01G1217700	772	3.48234	747	3.36957	750	3.3831	2159	9.73882	1861	8.3946	2130	9.608	1.51966	0.000299329	not assigned.unknown	unknown protein | chr5:21505074-21506455 FORWARD
MD12G1111200	440	5.36095	450	5.48279	457	5.56807	1216	14.8157	1287	15.6808	1280	15.5955	1.49861	2.98359e-101	not assigned.unknown	unknown protein | chr3:21036760-21038947 REVERSE
MD06G1092400	61	1.3105	57	1.22457	69	1.48237	188	4.03893	186	3.99596	174	3.73816	1.49068	1.1867e-111	not assigned.unknown	ATP binding / DNA binding | chr3:18078474-18086817 REVERSE
MD02G1313000	46	0.610856	52	0.690533	52	0.690533	137	1.81929	127	1.68649	129	1.71305	1.58983	6.80772e-210	not assigned.unknown	unknown protein | chr3:19323772-19325668 REVERSE
MD13G1105100	828	10.0788	925	11.2596	916	11.15	2496	30.3826	2444	29.7496	2542	30.9425	1.44669	2.14873e-267	not assigned.unknown	unknown protein | chr3:251981-255513 FORWARD
MD16G1154900	35	0.993777	39	1.10735	38	1.07896	90	2.55543	106	3.00973	98	2.78258	1.48834	5.33492e-46	not assigned.unknown	unknown protein | chr3:18585000-18587312 REVERSE
MD12G1132300	4	0.327785	4	0.327785	4	0.327785	11	0.901408	10	0.819462	10	0.819462	1.50541	1.46961e-06	not assigned.unknown	unknown protein | chr5:594179-594867 REVERSE
MD01G1080100	28	0.368175	24	0.315579	24	0.315579	78	1.02563	76	0.999333	76	0.999333	1.47125	0.00207957	not assigned.unknown	unknown protein | chr5:14139996-14141892 FORWARD
MD09G1233300	18841	357.165	17747	336.426	19032	360.786	52833	1001.54	51743	980.882	55866	1059.04	1.49032	0	not assigned.unknown	unknown protein | chr2:13150484-13152417 FORWARD
MD00G1182100	64	4.10218	61	3.90989	65	4.16627	180	11.5374	200	12.8193	179	11.4733	1.47105	2.72485e-24	not assigned.unknown	FUNCTIONS IN: molecular_function unknown; INVOLVED IN: biological_process unknown; LOCATED IN: cellular_component unknown; CONTAINS InterPro DOMAIN/s: Sterile alpha motif homology (InterPro:IPR010993); BEST Arabidopsis thaliana protein match is: unknown protein (TAIR:AT1G80520.1); Has 30 Blast hits to 30 proteins in 7 species: Archae - 0; Bacteria - 0; Metazoa - 0; Fungi - 0; Plants - 30; Viruses…
MD13G1056600	60	0.758396	51	0.644636	52	0.657276	143	1.80751	148	1.87071	138	1.74431	1.46924	1.54395e-284	not assigned.unknown	Symbols: GEK1 | GEK1 (GEKO1); D-aminoacyl-tRNA deacylase | chr2:1156713-1158934 FORWARD
MD06G1187900	33	0.701589	36	0.765369	30	0.637808	88	1.8709	96	2.04098	92	1.95594	1.44662	5.2638e-25	not assigned.unknown	FUNCTIONS IN: molecular_function unknown; INVOLVED IN: biological_process unknown; LOCATED IN: cellular_component unknown; CONTAINS InterPro DOMAIN/s: Uncharacterized conserved protein UCP015417, vWA (InterPro:IPR011205), von Willebrand factor, type A (InterPro:IPR002035); BEST Arabidopsis thaliana protein match is: unknown protein (TAIR:AT5G43400.1); Has 252 Blast hits to 234 proteins in 28 spec…
MD06G1121500	157	6.80611	138	5.98244	136	5.89574	418	18.1207	398	17.2537	380	16.4734	1.49608	2.0593e-16	not assigned.unknown	unknown protein | chr1:24039810-24040595 REVERSE
MD12G1254500	9344	101.979	9420	102.809	10496	114.552	26531	289.556	26528	289.523	26493	289.141	1.45108	1.55045e-107	not assigned.unknown	unknown protein | chr2:16092939-16095031 REVERSE
MD10G1114900	181	2.09179	177	2.04556	160	1.84909	432	4.99255	493	5.69752	493	5.69752	1.39616	1.34417e-67	not assigned.unknown	unknown protein | chr4:9566902-9569913 REVERSE
MD02G1316300	1260	6.79272	1169	6.30213	1059	5.70912	3299	17.7851	3391	18.281	3212	17.316	1.4569	1.88661e-66	not assigned.unknown	unknown protein | chr5:19462658-19464957 REVERSE
MD10G1125900	76	1.4947	74	1.45536	70	1.3767	201	3.95308	189	3.71708	197	3.87442	1.48109	1.45148e-09	not assigned.unknown	unknown protein | chr2:9002032-9002701 REVERSE
MD07G1281700	332	9.91215	352	10.5093	373	11.1362	919	27.4375	866	25.8552	893	26.6613	1.47505	1.00585e-59	not assigned.unknown	unknown protein | chr1:23785021-23786800 REVERSE
MD12G1254000	3184	36.2895	3050	34.7622	3165	36.0729	7885	89.8689	8080	92.0914	7901	90.0512	1.43614	1.59305e-29	not assigned.unknown	unknown protein | chr2:16092939-16095031 REVERSE
MD12G1254400	8546	87.0797	8989	91.5937	8820	89.8717	22123	225.423	22505	229.315	25162	256.389	1.44142	3.39754e-34	not assigned.unknown	unknown protein | chr2:16092939-16095031 REVERSE
MD05G1247500	323	5.40781	331	5.54175	342	5.72592	854	14.2981	893	14.951	863	14.4487	1.41704	8.25424e-25	not assigned.unknown	Symbols: QRT3 | QRT3 (QUARTET 3); polygalacturonase | chr4:10849782-10853346 REVERSE
MD00G1049100	410	11.956	460	13.4141	386	11.2562	1247	36.3638	1058	30.8524	1186	34.585	1.40822	6.37196e-205	not assigned.unknown	unknown protein | chr3:18585000-18587312 REVERSE
MD13G1121300	331	3.85051	318	3.69929	335	3.89705	796	9.25985	819	9.5274	944	10.9815	1.40535	2.74855e-08	not assigned.unknown	unknown protein | chr3:9972508-9974225 REVERSE
MD08G1073900	40	0.950275	44	1.0453	44	1.0453	110	2.61326	120	2.85083	116	2.7558	1.45653	0	not assigned.unknown	unknown protein | chr4:15898835-15900289 FORWARD
MD16G1102900	275	23.1205	255	21.439	272	22.8683	717	60.2815	700	58.8523	682	57.3389	1.44193	5.51954e-11	not assigned.unknown	unknown protein | chr5:16202247-16202932 FORWARD
MD13G1195100	23	2.46109	23	2.46109	23	2.46109	60	6.42025	55	5.88523	59	6.31324	1.49252	1.20792e-90	not assigned.unknown	unknown protein | chr3:7984076-7984627 REVERSE
MD03G1078100	1535	28.0053	1551	28.2972	1468	26.7829	3945	71.9745	4552	83.0489	4277	78.0316	1.42758	1.17017e-18	not assigned.unknown	Symbols: GIL1 | GIL1 (GRAVITROPIC IN THE LIGHT) | chr5:23805717-23808478 FORWARD
MD15G1162200	264	3.24097	275	3.37601	302	3.70747	706	8.66713	789	9.68607	764	9.37916	1.38198	4.21525e-121	not assigned.unknown	protein binding | chr5:13354273-13356817 REVERSE
MD08G1150000	77	2.54542	66	2.18179	70	2.31402	189	6.24786	179	5.91728	196	6.47926	1.40688	3.47862e-38	not assigned.unknown	Symbols: ORF158 | hypothetical protein | chrM:235916-236392 FORWARD
MD03G1263000	79	1.65421	87	1.82172	90	1.88454	240	5.02544	221	4.6276	227	4.75323	1.46844	1.17829e-239	not assigned.unknown	unknown protein | chr3:1339104-1340623 REVERSE
MD05G1091700	555	22.3163	577	23.201	605	24.3268	1569	63.0889	1567	63.0085	1429	57.4595	1.43917	0	not assigned.unknown	unknown protein | chr5:26818949-26820157 FORWARD
MD17G1232900	1781	19.0208	1794	19.1596	1880	20.0781	5541	59.1769	4731	50.5262	4761	50.8466	1.39108	3.77925e-248	not assigned.unknown	unknown protein | chr2:17717367-17720080 REVERSE
MD15G1138700	147	2.11868	171	2.46459	145	2.08986	436	6.28398	382	5.50569	435	6.26957	1.35	4.22734e-47	not assigned.unknown	unknown protein | chr5:25506349-25508017 FORWARD
MD17G1237200	13142	85.2485	11878	77.0493	12823	83.1792	34074	221.029	32445	210.462	30229	196.087	1.4263	1.22022e-134	not assigned.unknown	unknown protein | chr5:21656734-21659262 REVERSE
MD07G1267100	7	0.371445	6	0.318381	7	0.371445	17	0.90208	17	0.90208	16	0.849016	1.39034	9.65491e-91	not assigned.unknown	FUNCTIONS IN: molecular_function unknown; INVOLVED IN: biological_process unknown; LOCATED IN: cellular_component unknown; EXPRESSED IN: 18 plant structures; EXPRESSED DURING: 13 growth stages; CONTAINS InterPro DOMAIN/s: Chromosome transmission fidelity protein 8 (InterPro:IPR018607); Has 85 Blast hits to 85 proteins in 45 species: Archae - 0; Bacteria - 0; Metazoa - 54; Fungi - 13; Plants - 11;…
MD15G1327200	70	0.657869	70	0.657869	69	0.648471	184	1.72926	170	1.59768	170	1.59768	1.38454	3.15945e-06	not assigned.unknown	unknown protein | chr4:18462190-18464824 REVERSE
MD10G1228300	15	0.297112	15	0.297112	17	0.336727	46	0.911145	42	0.831915	38	0.752685	1.4028	3.8773e-21	not assigned.unknown	Symbols: QRT3 | QRT3 (QUARTET 3); polygalacturonase | chr4:10849782-10853346 REVERSE
MD04G1226100	56	0.297075	66	0.350124	57	0.302379	155	0.82226	152	0.806345	150	0.795735	1.35447	7.02608e-11	not assigned.unknown	unknown protein | chr1:2811989-2812646 FORWARD
MD03G1195400	594	8.38388	648	9.14605	615	8.68028	1623	22.9075	1609	22.7099	1682	23.7402	1.39703	1.84094e-08	not assigned.unknown	FUNCTIONS IN: molecular_function unknown; INVOLVED IN: biological_process unknown; LOCATED IN: cellular_component unknown; EXPRESSED IN: 23 plant structures; EXPRESSED DURING: 15 growth stages; CONTAINS InterPro DOMAIN/s: Acid phosphatase/vanadium-dependent haloperoxidase related (InterPro:IPR003832); BEST Arabidopsis thaliana protein match is: unknown protein (TAIR:AT1G67600.1); Has 626 Blast hi…
MD04G1070700	88	3.50578	79	3.14724	87	3.46595	198	7.88801	196	7.80834	215	8.56527	1.38084	9.04496e-28	not assigned.unknown	unknown protein | chr4:12010177-12011356 FORWARD
MD05G1289800	108	3.19497	116	3.43163	112	3.3133	325	9.61448	299	8.84532	298	8.81574	1.38154	2.01214e-135	not assigned.unknown	FUNCTIONS IN: molecular_function unknown; INVOLVED IN: biological_process unknown; LOCATED IN: endomembrane system; EXPRESSED IN: 23 plant structures; EXPRESSED DURING: 13 growth stages; CONTAINS InterPro DOMAIN/s: Oligosaccharide biosynthesis protein Alg14 like (InterPro:IPR013969); Has 453 Blast hits to 453 proteins in 176 species: Archae - 4; Bacteria - 199; Metazoa - 76; Fungi - 83; Plants - …
MD10G1311300	50	1.53285	58	1.77811	53	1.62482	143	4.38396	131	4.01607	131	4.01607	1.34406	7.53034e-31	not assigned.unknown	unknown protein | chr4:11339048-11340070 REVERSE
MD08G1190000	137	1.53798	152	1.70638	141	1.58289	400	4.49046	360	4.04142	420	4.71498	1.3889	1.5687e-181	not assigned.unknown	unknown protein | chr4:5797661-5800330 REVERSE
MD02G1186300	282	2.71061	326	3.13354	322	3.0951	828	7.95882	770	7.40132	729	7.00722	1.31405	1.6668e-06	not assigned.unknown	unknown protein | chr5:26946754-26949161 REVERSE
MD01G1213200	1915	8.79756	1947	8.94457	1698	7.80066	4565	20.9717	4640	21.3163	4655	21.3852	1.37991	2.11525e-17	not assigned.unknown	unknown protein | chr5:21473887-21476939 REVERSE
MD06G1238400	3547	47.6563	3216	43.2091	3633	48.8118	9509	127.76	9630	129.385	9644	129.574	1.35056	3.52782e-21	not assigned.unknown	FUNCTIONS IN: molecular_function unknown; INVOLVED IN: biological_process unknown; CONTAINS InterPro DOMAIN/s: KIP1-like (InterPro:IPR011684); BEST Arabidopsis thaliana protein match is: unknown protein (TAIR:AT3G17680.1); Has 119 Blast hits to 117 proteins in 34 species: Archae - 0; Bacteria - 22; Metazoa - 7; Fungi - 8; Plants - 57; Viruses - 0; Other Eukaryotes - 25 (source: NCBI BLink). | chr…
MD01G1158300	450	5.12434	468	5.32931	467	5.31793	1173	13.3574	1322	15.0542	1200	13.6649	1.35304	0	not assigned.unknown	unknown protein | chr2:16840147-16842282 FORWARD
MD05G1284600	22445	164.401	22860	167.441	23527	172.326	53842	394.373	55159	404.019	57209	419.035	1.34958	1.0572e-97	not assigned.unknown	INVOLVED IN: biological_process unknown; LOCATED IN: plasma membrane, anchored to membrane; EXPRESSED IN: 24 plant structures; EXPRESSED DURING: 13 growth stages; CONTAINS InterPro DOMAIN/s: Protein of unknown function DUF642 (InterPro:IPR006946), Galactose-binding like (InterPro:IPR008979); BEST Arabidopsis thaliana protein match is: unknown protein (TAIR:AT2G34510.1); Has 180 Blast hits to 163 …
MD03G1158900	375	4.85046	337	4.35895	348	4.50123	875	11.3177	840	10.865	985	12.7405	1.36222	3.0498e-34	not assigned.unknown	unknown protein | chr3:15887587-15888848 FORWARD
MD10G1138200	4	0.325723	4	0.325723	4	0.325723	10	0.814308	12	0.97717	12	0.97717	1.35115	2.12558e-36	not assigned.unknown	Symbols: PUX1 | PUX1 (PLANT UBX DOMAIN-CONTAINING PROTEIN 1) | chr3:10087201-10089101 REVERSE
MD02G1062500	54	0.317082	63	0.369929	65	0.381672	164	0.962989	151	0.886654	142	0.833807	1.42027	5.93015e-28	not assigned.unknown	unknown protein | chr4:7777793-7780366 REVERSE
MD00G1118700	387	27.8371	403	28.988	372	26.7582	1037	74.592	1007	72.4341	885	63.6585	1.27126	0	not assigned.unknown	FUNCTIONS IN: molecular_function unknown; INVOLVED IN: biological_process unknown; LOCATED IN: cellular_component unknown; EXPRESSED IN: 23 plant structures; EXPRESSED DURING: 13 growth stages; BEST Arabidopsis thaliana protein match is: oxidoreductase, acting on NADH or NADPH (TAIR:AT1G75260.1); Has 35 Blast hits to 35 proteins in 7 species: Archae - 0; Bacteria - 0; Metazoa - 0; Fungi - 0; Plan…
MD04G1076100	2380	17.5119	2302	16.9379	2122	15.6135	5589	41.1235	5087	37.4298	6039	44.4345	1.31695	1.08163e-170	not assigned.unknown	unknown protein | chr4:11997393-12001631 FORWARD
MD07G1214900	240	12.4296	222	11.4974	234	12.1189	555	28.7434	607	31.4365	585	30.2971	1.34408	3.95208e-152	not assigned.unknown	FUNCTIONS IN: molecular_function unknown; INVOLVED IN: biological_process unknown; LOCATED IN: endomembrane system; EXPRESSED IN: 20 plant structures; EXPRESSED DURING: 13 growth stages; CONTAINS InterPro DOMAIN/s: FAS1 domain (InterPro:IPR000782); Has 18 Blast hits to 18 proteins in 7 species: Archae - 0; Bacteria - 6; Metazoa - 0; Fungi - 0; Plants - 12; Viruses - 0; Other Eukaryotes - 0 (sourc…
MD09G1097800	4949	100.434	5889	119.511	5664	114.945	13146	266.783	13160	267.068	13243	268.752	1.33201	1.3539e-187	not assigned.unknown	unknown protein | chr4:13965108-13966860 REVERSE
MD06G1202200	536	3.20153	502	2.99845	447	2.66994	1145	6.8391	1307	7.80673	1233	7.36472	1.3463	3.69854e-22	not assigned.unknown	INVOLVED IN: biological_process unknown; EXPRESSED IN: 8 plant structures; EXPRESSED DURING: 6 growth stages; BEST Arabidopsis thaliana protein match is: nucleic acid binding (TAIR:AT5G61090.1); Has 77 Blast hits to 70 proteins in 8 species: Archae - 0; Bacteria - 0; Metazoa - 20; Fungi - 0; Plants - 56; Viruses - 0; Other Eukaryotes - 1 (source: NCBI BLink). | chr5:24582303-24585806 REVERSE
MD04G1116500	30	2.44292	26	2.1172	28	2.28006	68	5.53729	71	5.78159	69	5.61873	1.34164	8.29863e-10	not assigned.unknown	unknown protein | chr5:594179-594867 REVERSE
MD01G1122200	248	2.7158	247	2.70485	223	2.44203	655	7.17278	615	6.73474	627	6.86615	1.29577	7.06863e-06	not assigned.unknown	unknown protein | chr3:20518391-20520875 FORWARD
MD13G1194900	98	2.07669	90	1.90716	85	1.80121	248	5.25529	255	5.40362	226	4.78909	1.39069	2.74695e-37	not assigned.unknown	unknown protein | chr1:1596007-1597848 REVERSE
MD02G1301900	377	3.38737	376	3.37839	416	3.73779	883	7.93382	923	8.29323	1007	9.04797	1.37098	1.34529e-08	not assigned.unknown	unknown protein | chr5:4044622-4047436 REVERSE
MD16G1090600	617	24.0621	554	21.6052	582	22.6971	1519	59.2387	1503	58.6147	1420	55.3779	1.31666	0.000369055	not assigned.unknown	unknown protein | chr1:8425739-8427235 REVERSE
MD05G1313300	292	6.44432	272	6.00293	289	6.37811	665	14.6763	719	15.868	755	16.6625	1.32215	7.41144e-58	not assigned.unknown	unknown protein | chr2:14296994-14300506 FORWARD
MD05G1159900	917	22.2061	950	23.0052	929	22.4967	2393	57.9489	2099	50.8294	2010	48.6742	1.39201	1.24954e-06	not assigned.unknown	unknown protein | chr5:19652991-19654244 FORWARD
MD16G1058700	2095	75.487	2013	72.5324	2307	83.1258	5020	180.881	4964	178.863	5231	188.483	1.3304	2.15864e-10	not assigned.unknown	unknown protein | chr1:26000214-26001588 FORWARD
MD13G1225000	99	3.26435	107	3.52814	103	3.39625	250	8.24331	259	8.54007	267	8.80386	1.32239	1.38997e-12	not assigned.unknown	unknown protein | chr3:5018275-5020273 FORWARD
MD05G1328900	602	9.85385	537	8.78989	541	8.85537	1391	22.7686	1350	22.0975	1507	24.6674	1.3711	9.92433e-20	not assigned.unknown	unknown protein | chr1:3832623-3834191 FORWARD
MD06G1125100	267	18.8906	264	18.6784	282	19.9519	651	46.0591	661	46.7666	681	48.1817	1.32384	0	not assigned.unknown	FUNCTIONS IN: molecular_function unknown; INVOLVED IN: biological_process unknown; LOCATED IN: cellular_component unknown; EXPRESSED IN: 23 plant structures; EXPRESSED DURING: 13 growth stages; BEST Arabidopsis thaliana protein match is: oxidoreductase, acting on NADH or NADPH (TAIR:AT1G75260.1); Has 35 Blast hits to 35 proteins in 7 species: Archae - 0; Bacteria - 0; Metazoa - 0; Fungi - 0; Plan…
MD16G1159000	205	5.07502	187	4.62941	195	4.82746	507	12.5514	445	11.0165	503	12.4524	1.38681	0	not assigned.unknown	unknown protein | chr5:19995025-19996314 REVERSE
MD13G1093000	115	8.22631	111	7.94018	106	7.58251	266	19.0278	285	20.3869	279	19.9577	1.33718	1.04119e-59	not assigned.unknown	unknown protein | chr1:8345595-8346651 FORWARD
MD02G1193400	35	1.80303	36	1.85455	41	2.11212	98	5.04849	103	5.30607	90	4.63637	1.35412	9.53283e-48	not assigned.unknown	unknown protein | chr4:17780970-17781745 FORWARD
MD02G1034400	124	1.53391	146	1.80605	141	1.7442	327	4.04506	331	4.09454	328	4.05743	1.31069	2.39008e-30	not assigned.unknown	binding | chr2:10885698-10887921 REVERSE
MD04G1195400	3246	100.304	3321	102.622	3525	108.926	7888	243.747	8481	262.071	8156	252.028	1.2984	1.7381e-40	not assigned.unknown	FUNCTIONS IN: molecular_function unknown; INVOLVED IN: biological_process unknown; LOCATED IN: cellular_component unknown; EXPRESSED IN: 22 plant structures; EXPRESSED DURING: 14 growth stages; CONTAINS InterPro DOMAIN/s: Protein of unknown function DUF1645 (InterPro:IPR012442); BEST Arabidopsis thaliana protein match is: calmodulin-binding protein (TAIR:AT2G15760.1); Has 207 Blast hits to 197 pr…
MD08G1072900	2202	22.4845	2231	22.7807	2283	23.3116	5489	56.048	5580	56.9772	5411	55.2515	1.33265	0	not assigned.unknown	chalcone isomerase | chr2:11201743-11204153 FORWARD
MD13G1040800	100	1.33068	104	1.38391	98	1.30406	225	2.99403	259	3.44646	268	3.56622	1.26786	1.47153e-141	not assigned.unknown	unknown protein | chr1:8916059-8918232 FORWARD
MD03G1165500	63	0.925871	72	1.05814	71	1.04344	165	2.4249	167	2.45429	158	2.32203	1.33707	6.20756e-60	not assigned.unknown	FUNCTIONS IN: molecular_function unknown; INVOLVED IN: biological_process unknown; LOCATED IN: cellular_component unknown; EXPRESSED IN: 24 plant structures; EXPRESSED DURING: 15 growth stages; CONTAINS InterPro DOMAIN/s: Phospholipase A2 (InterPro:IPR016090); Has 22 Blast hits to 22 proteins in 8 species: Archae - 0; Bacteria - 0; Metazoa - 0; Fungi - 0; Plants - 22; Viruses - 0; Other Eukaryote…
MD06G1194800	230	4.08121	227	4.02798	214	3.7973	526	9.33355	510	9.04964	476	8.44633	1.33291	1.92928e-96	not assigned.unknown	catalytic | chr3:11006753-11007977 FORWARD
MD15G1203900	4185	61.5043	4277	62.8564	4204	61.7835	9916	145.729	9599	141.07	9171	134.78	1.29939	3.08176e-13	not assigned.unknown	LOCATED IN: endoplasmic reticulum, plasma membrane; EXPRESSED IN: 23 plant structures; EXPRESSED DURING: 13 growth stages; CONTAINS InterPro DOMAIN/s: Saposin B (InterPro:IPR008139); Has 120 Blast hits to 120 proteins in 43 species: Archae - 2; Bacteria - 0; Metazoa - 42; Fungi - 10; Plants - 19; Viruses - 0; Other Eukaryotes - 47 (source: NCBI BLink). | chr4:14493911-14495745 REVERSE
MD12G1217000	66	0.945631	74	1.06025	70	1.00294	182	2.60765	161	2.30677	186	2.66496	1.38195	0	not assigned.unknown	unknown protein | chr3:1546443-1548300 REVERSE
MD12G1075400	73	0.677216	76	0.705046	77	0.714323	183	1.69768	188	1.74406	183	1.69768	1.22241	2.08924e-82	not assigned.unknown	transferase, transferring glycosyl groups | chr2:17360491-17362535 FORWARD
MD05G1327200	732	9.63821	744	9.79621	790	10.4019	1798	23.6742	1825	24.0297	1834	24.1482	1.30946	6.4717e-13	not assigned.unknown	unknown protein | chr5:18454316-18457277 REVERSE
MD15G1219000	200	4.03768	224	4.5222	230	4.64333	577	11.6487	506	10.2153	530	10.6999	1.27242	2.64778e-08	not assigned.unknown	unknown protein | chr2:2258293-2259391 REVERSE
MD02G1091400	343	3.76888	325	3.57109	335	3.68097	724	7.95529	846	9.29583	749	8.22999	1.27597	0	not assigned.unknown	Symbols: FIP1 | unknown protein | chr2:2332547-2336156 FORWARD
MD16G1124400	387	8.75993	407	9.21264	445	10.0728	1067	24.1521	962	21.7753	1102	24.9443	1.24712	3.31697e-45	not assigned.unknown	FUNCTIONS IN: molecular_function unknown; INVOLVED IN: biological_process unknown; EXPRESSED IN: 22 plant structures; EXPRESSED DURING: 13 growth stages; CONTAINS InterPro DOMAIN/s: Pollen Ole e 1 allergen and extensin (InterPro:IPR006041); BEST Arabidopsis thaliana protein match is: unknown protein (TAIR:AT3G26960.1); Has 90 Blast hits to 85 proteins in 14 species: Archae - 0; Bacteria - 0; Meta…
MD01G1036700	27	1.6888	25	1.56371	26	1.62626	58	3.6278	65	4.06564	59	3.69035	1.2695	3.23746e-45	not assigned.unknown	unknown protein | chr2:19111989-19114173 REVERSE
MD15G1099400	438	4.25219	481	4.66964	449	4.35898	1128	10.9508	1098	10.6596	993	9.64024	1.25774	7.21434e-25	not assigned.unknown	INVOLVED IN: N-terminal protein myristoylation; EXPRESSED IN: 20 plant structures; EXPRESSED DURING: 13 growth stages; CONTAINS InterPro DOMAIN/s: Protein of unknown function DUF630 (InterPro:IPR006868), Protein of unknown function DUF632 (InterPro:IPR006867), Actin-binding FH2 (InterPro:IPR015425); BEST Arabidopsis thaliana protein match is: unknown protein (TAIR:AT1G52320.4); Has 31848 Blast hi…
MD17G1000900	251	6.60981	255	6.71514	229	6.03046	585	15.4053	582	15.3263	537	14.1413	1.24759	0	not assigned.unknown	unknown protein | chr5:2699301-2699784 FORWARD
MD07G1063900	649	12.8748	648	12.8549	563	11.1687	1367	27.1183	1560	30.947	1587	31.4827	1.2013	1.00286e-210	not assigned.unknown	unknown protein | chr3:20085010-20086763 REVERSE
MD06G1161800	11961	142.82	14408	172.039	11918	142.307	31641	377.81	32424	387.159	31351	374.347	1.26124	1.50977e-132	not assigned.unknown	unknown protein | chr3:251981-255513 FORWARD
MD10G1190500	157	1.66301	142	1.50413	156	1.65242	386	4.08868	388	4.10987	363	3.84506	1.21023	1.16003e-117	not assigned.unknown	unknown protein | chr2:13076229-13078595 FORWARD
MD02G1045500	793	6.70923	831	7.03074	779	6.59079	1799	15.2206	1919	16.2358	1842	15.5844	1.25841	1.4133e-37	not assigned.unknown	Symbols: ATSBT6.1, S1P, ATS1P | S1P (SITE-1 PROTEASE); endopeptidase/ serine-type endopeptidase | chr5:6642004-6646530 REVERSE
MD05G1016600	234	6.1001	229	5.96975	237	6.1783	630	16.4233	617	16.0844	611	15.928	1.29162	1.77532e-23	not assigned.unknown	unknown protein | chr1:28995146-28996594 REVERSE
MD02G1272800	44	0.354432	40	0.322211	47	0.378598	96	0.773306	110	0.886079	106	0.853858	1.30331	3.72601e-25	not assigned.unknown	unknown protein | chr1:5430183-5435921 REVERSE
MD05G1254400	23	0.368099	22	0.352095	24	0.384104	55	0.880238	49	0.784212	56	0.896242	1.20868	2.14866e-07	not assigned.unknown	FUNCTIONS IN: molecular_function unknown; INVOLVED IN: biological_process unknown; EXPRESSED IN: sperm cell, pollen tube; CONTAINS InterPro DOMAIN/s: Ribonuclease H2, subunit C (InterPro:IPR013924); Has 147 Blast hits to 147 proteins in 73 species: Archae - 0; Bacteria - 0; Metazoa - 78; Fungi - 43; Plants - 16; Viruses - 0; Other Eukaryotes - 10 (source: NCBI BLink). | chr2:16467855-16469628 REV…
MD00G1086900	248	6.09294	256	6.28949	222	5.45416	603	14.8147	555	13.6354	523	12.8492	1.22699	0.00319474	not assigned.unknown	unknown protein | chr2:18211924-18213922 FORWARD
MD04G1178200	132	1.76496	133	1.77833	133	1.77833	284	3.79734	318	4.25195	281	3.75723	1.26188	8.75731e-92	not assigned.unknown	unknown protein | chr5:372905-374954 REVERSE
MD03G1136000	4173	122.056	3910	114.363	4186	122.436	9017	263.737	8980	262.655	10583	309.541	1.20569	4.73608e-10	not assigned.unknown	FUNCTIONS IN: molecular_function unknown; INVOLVED IN: biological_process unknown; LOCATED IN: chloroplast; EXPRESSED IN: 22 plant structures; EXPRESSED DURING: 13 growth stages; CONTAINS InterPro DOMAIN/s: Stress responsive alpha-beta barrel (InterPro:IPR013097), Dimeric alpha-beta barrel (InterPro:IPR011008); BEST Arabidopsis thaliana protein match is: HS1 (HEAT STABLE PROTEIN 1) (TAIR:AT3G1721…
MD05G1349900	436	10.3517	469	11.1352	467	11.0877	998	23.6949	1062	25.2144	1031	24.4784	1.24492	1.56449e-55	not assigned.unknown	unknown protein | chr1:4021825-4023292 FORWARD
MD05G1260300	17	3.05705	15	2.6974	16	2.87722	38	6.8334	38	6.8334	37	6.65358	1.25943	3.77152e-104	not assigned.unknown	unknown protein | chr1:11216914-11217393 REVERSE
MD04G1210200	346	8.28576	370	8.86049	369	8.83655	970	23.2289	884	21.1694	826	19.7805	1.22074	1.89093e-05	not assigned.unknown	unknown protein | chr1:1457063-1458744 REVERSE
MD03G1271800	886	2.33937	900	2.37633	797	2.10438	2064	5.44973	1887	4.98238	2101	5.54742	1.21775	1.00394e-113	not assigned.unknown	unknown protein | chr2:19651196-19662617 REVERSE
MD10G1160100	1653	18.6376	1515	17.0817	1770	19.9568	4059	45.7654	4003	45.134	3606	40.6578	1.22816	9.23352e-13	not assigned.unknown	unknown protein | chr3:2292798-2295452 REVERSE
MD11G1029700	461	2.12766	463	2.13689	477	2.20151	1097	5.063	999	4.6107	1025	4.7307	1.25785	2.52257e-19	not assigned.unknown	unknown protein | chr5:22586287-22594035 FORWARD
MD06G1094800	921	16.1654	889	15.6037	985	17.2887	2328	40.861	2261	39.685	2027	35.5778	1.32184	2.07955e-13	not assigned.unknown	unknown protein | chr1:23785021-23786800 REVERSE
MD04G1125200	78	1.74724	67	1.50083	78	1.74724	181	4.05449	158	3.53928	182	4.07689	1.18352	5.86052e-213	not assigned.unknown	unknown protein | chr3:3994366-3995538 REVERSE
MD15G1175100	290	4.08572	317	4.46611	333	4.69153	674	9.49577	686	9.66484	698	9.8339	1.21858	2.13787e-69	not assigned.unknown	binding | chr2:10885698-10887921 REVERSE
MD01G1231200	8618	128.501	7877	117.452	8072	120.36	20543	306.311	19542	291.386	21639	322.654	1.24946	0.000287973	not assigned.unknown	unknown protein | chr5:8428078-8429253 FORWARD
MD11G1170000	1222	11.2691	1295	11.9423	1090	10.0518	2960	27.2967	2616	24.1244	2729	25.1665	1.26953	0	not assigned.unknown	unknown protein | chr3:3660377-3663734 FORWARD
MD01G1209300	19	1.32974	17	1.18977	19	1.32974	46	3.21938	41	2.86945	40	2.79946	1.21652	4.71958e-80	not assigned.unknown	unknown protein | chr5:21390873-21391474 REVERSE
MD09G1197900	2252	31.613	2138	30.0127	2334	32.7641	5047	70.8486	5570	78.1903	5196	72.9402	1.21409	1.54177e-09	not assigned.unknown	unknown protein | chr5:3780311-3782713 FORWARD
MD09G1130100	1084	19.2701	918	16.3192	1015	18.0435	2387	42.4334	2487	44.2111	2328	41.3846	1.22337	4.75752e-71	not assigned.unknown	unknown protein | chr4:7482466-7484405 REVERSE
MD02G1057600	42	0.691265	36	0.592513	41	0.674806	92	1.5142	91	1.49774	92	1.5142	1.19543	5.76353e-32	not assigned.unknown	unknown protein | chr2:8662941-8665026 REVERSE
MD17G1243300	19	0.318794	20	0.335572	19	0.318794	47	0.788595	47	0.788595	43	0.72148	1.17724	1.38094e-41	not assigned.unknown	protein binding / structural molecule | chr2:8942763-8945244 REVERSE
MD05G1346800	78	0.348483	70	0.312741	65	0.290403	173	0.772918	176	0.786321	178	0.795257	1.15613	1.33849e-109	not assigned.unknown	FUNCTIONS IN: molecular_function unknown; INVOLVED IN: biological_process unknown; LOCATED IN: cellular_component unknown; EXPRESSED IN: 22 plant structures; EXPRESSED DURING: 13 growth stages; CONTAINS InterPro DOMAIN/s: Homeodomain-like (InterPro:IPR009057); Has 1675 Blast hits to 1424 proteins in 225 species: Archae - 2; Bacteria - 192; Metazoa - 559; Fungi - 257; Plants - 67; Viruses - 46; Ot…
MD16G1112800	259	4.20929	254	4.12803	245	3.98176	617	10.0275	653	10.6126	661	10.7426	1.22205	0.000941095	not assigned.unknown	unknown protein | chr1:25325160-25327258 FORWARD
MD14G1036800	2345	5.59048	2335	5.56664	2027	4.83237	5233	12.4755	4628	11.0331	4543	10.8305	1.22665	3.5405e-11	not assigned.unknown	unknown protein | chr3:10657031-10662766 REVERSE
MD03G1298300	1738	36.9908	1706	36.3098	1993	42.4181	4771	101.544	4374	93.0943	4215	89.7102	1.18133	2.73543e-27	not assigned.unknown	unknown protein | chr4:7607311-7609843 FORWARD
MD02G1272400	612	4.79363	514	4.02602	580	4.54298	1304	10.2139	1308	10.2452	1262	9.8849	1.21652	8.41382e-05	not assigned.unknown	unknown protein | chr1:5430183-5435921 REVERSE
MD08G1014400	5338	70.0714	5181	68.0105	5688	74.6658	13234	173.721	11983	157.3	12811	168.169	1.25781	7.3321e-209	not assigned.unknown	Encodes a protein of unknown function. It has been crystallized and shown to be structurally almost identical to the protein encoded by At5g11950. | chr2:15623991-15626940 REVERSE
MD15G1092400	204	2.84213	209	2.91179	192	2.67495	441	6.14402	457	6.36694	445	6.19975	1.23003	2.4833e-13	not assigned.unknown	EXPRESSED IN: 22 plant structures; EXPRESSED DURING: 13 growth stages; CONTAINS InterPro DOMAIN/s: Thioredoxin fold (InterPro:IPR012335), Thioredoxin-like fold (InterPro:IPR012336); Has 154 Blast hits to 154 proteins in 61 species: Archae - 0; Bacteria - 0; Metazoa - 125; Fungi - 0; Plants - 20; Viruses - 0; Other Eukaryotes - 9 (source: NCBI BLink). | chr5:3741996-3743979 FORWARD
MD09G1150000	70	11.1892	65	10.39	70	11.1892	154	24.6162	164	26.2147	142	22.6981	1.25252	2.63654e-39	not assigned.unknown	unknown protein | chr1:1973834-1974386 REVERSE
MD11G1032400	386	3.63383	325	3.05958	360	3.38907	804	7.56892	897	8.44443	774	7.2865	1.25295	7.03281e-20	not assigned.unknown	unknown protein | chr5:22609532-22612393 FORWARD
MD09G1086300	2915	12.5989	2888	12.4822	3003	12.9792	7098	30.6781	7442	32.1649	7099	30.6824	1.22576	0	not assigned.unknown	FUNCTIONS IN: molecular_function unknown; INVOLVED IN: biological_process unknown; LOCATED IN: cellular_component unknown; CONTAINS InterPro DOMAIN/s: Ankyrin (InterPro:IPR002110); BEST Arabidopsis thaliana protein match is: unknown protein (TAIR:AT5G04680.1); Has 868 Blast hits to 744 proteins in 75 species: Archae - 0; Bacteria - 22; Metazoa - 164; Fungi - 15; Plants - 471; Viruses - 0; Other E…
MD08G1240800	178	2.18727	178	2.18727	201	2.4699	439	5.39445	461	5.66479	408	5.01352	1.15788	0	not assigned.unknown	unknown protein | chr4:12603521-12606328 REVERSE
MD05G1252500	16	1.99192	18	2.24091	18	2.24091	34	4.23284	34	4.23284	38	4.73082	1.23262	1.03688e-22	not assigned.unknown	unknown protein | chr1:11140549-11142630 FORWARD
MD14G1219000	64	0.963535	59	0.888259	63	0.948479	161	2.42389	142	2.13784	144	2.16795	1.12358	0	not assigned.unknown	Symbols: CaS | CaS (Calcium sensing receptor) | chr5:7736590-7738535 REVERSE
MD08G1032600	452	6.05198	430	5.75742	393	5.26201	1042	13.9517	906	12.1307	895	11.9835	1.11526	1.63131e-231	not assigned.unknown	LOCATED IN: endoplasmic reticulum; EXPRESSED IN: 23 plant structures; EXPRESSED DURING: 13 growth stages; CONTAINS InterPro DOMAIN/s: Reticulon (InterPro:IPR003388); BEST Arabidopsis thaliana protein match is: RRA2 (REDUCED RESIDUAL ARABINOSE 2) (TAIR:AT1G75110.1); Has 165 Blast hits to 162 proteins in 14 species: Archae - 0; Bacteria - 0; Metazoa - 0; Fungi - 0; Plants - 152; Viruses - 0; Other …
MD02G1056100	76	0.999671	76	0.999671	72	0.947057	161	2.11772	166	2.18349	162	2.13088	1.1422	2.84365e-06	not assigned.unknown	unknown protein | chr5:6610730-6612103 REVERSE
MD02G1284100	2538	22.7568	2549	22.8554	2834	25.4108	6709	60.1557	6308	56.5601	6586	59.0528	1.16271	4.00743e-286	not assigned.unknown	unknown protein | chr5:4338155-4341003 FORWARD
MD13G1105000	24266	242.301	26863	268.233	26747	267.075	62638	625.454	55287	552.053	57361	572.762	1.18748	1.50705e-87	not assigned.unknown	unknown protein | chr3:251981-255513 FORWARD
MD11G1246600	9181	129.489	9982	140.786	10415	146.893	20859	294.196	20742	292.546	23410	330.175	1.17701	1.04055e-08	not assigned.unknown	unknown protein | chr4:11529956-11532844 FORWARD
MD13G1232000	660	5.13748	634	4.9351	620	4.82612	1492	11.6138	1317	10.2516	1429	11.1234	1.12225	4.37624e-191	not assigned.unknown	binding | chr2:2975565-2978820 FORWARD
MD06G1006300	4234	47.177	4403	49.0601	4344	48.4027	9693	108.004	8483	94.5212	9478	105.608	1.14942	1.57565e-113	not assigned.unknown	expressed protein localized to the inner membrane of the chloroplast. | chr1:16125782-16127288 FORWARD
MD14G1145600	22	0.309726	23	0.323805	22	0.309726	49	0.689845	47	0.661688	54	0.760237	1.14992	2.4413e-11	not assigned.unknown	FUNCTIONS IN: molecular_function unknown; INVOLVED IN: biological_process unknown; LOCATED IN: vacuole; EXPRESSED IN: 24 plant structures; EXPRESSED DURING: 15 growth stages; CONTAINS InterPro DOMAIN/s: Stress up-regulated Nod 19 (InterPro:IPR011692); Has 27 Blast hits to 27 proteins in 10 species: Archae - 0; Bacteria - 0; Metazoa - 0; Fungi - 0; Plants - 26; Viruses - 0; Other Eukaryotes - 1 (s…
MD09G1263000	180	6.84114	188	7.14519	188	7.14519	416	15.8106	373	14.1764	405	15.3926	1.16972	5.9917e-137	not assigned.unknown	unknown protein | chr1:24600217-24601157 REVERSE
MD01G1201500	286	3.67238	295	3.78795	298	3.82647	596	7.65293	660	8.47473	583	7.48601	1.20748	2.20771e-90	not assigned.unknown	FUNCTIONS IN: molecular_function unknown; INVOLVED IN: biological_process unknown; LOCATED IN: cellular_component unknown; EXPRESSED IN: 23 plant structures; EXPRESSED DURING: 13 growth stages; CONTAINS InterPro DOMAIN/s: Lipopolysaccharide-modifying protein (InterPro:IPR006598), Protein of unknown function DUF821, CAP10-like (InterPro:IPR008539); BEST Arabidopsis thaliana protein match is: unkno…
MD13G1226700	2163	48.0918	2546	56.6073	2215	49.2479	5356	119.084	5388	119.796	5440	120.952	1.09819	4.88327e-21	not assigned.unknown	unknown protein | chr4:7869874-7870750 FORWARD
MD04G1175800	69	2.16314	70	2.19449	80	2.50799	160	5.01598	177	5.54893	173	5.42353	1.1525	3.55267e-06	not assigned.unknown	unknown protein | chr5:357795-358799 REVERSE
MD09G1013700	302	8.80663	304	8.86495	322	9.38985	755	22.0166	748	21.8125	768	22.3957	1.04701	1.28724e-60	not assigned.unknown	unknown protein | chr2:15290204-15291763 FORWARD
MD17G1271200	987	23.1228	1015	23.7787	1036	24.2707	2074	48.5883	2361	55.3119	2102	49.2442	1.17612	4.31082e-17	not assigned.unknown	positive transcription elongation factor/ zinc ion binding | chr5:2775898-2777400 FORWARD
MD15G1434600	29	1.69899	26	1.52324	26	1.52324	57	3.3394	64	3.7495	60	3.51516	1.13521	8.50844e-14	not assigned.unknown	unknown protein | chr4:12600893-12601675 FORWARD
MD14G1147400	130	1.45771	145	1.62591	145	1.62591	323	3.62186	303	3.3976	315	3.53216	1.09611	1.69954e-24	not assigned.unknown	FUNCTIONS IN: molecular_function unknown; INVOLVED IN: biological_process unknown; LOCATED IN: cellular_component unknown; EXPRESSED IN: 21 plant structures; EXPRESSED DURING: 14 growth stages; CONTAINS InterPro DOMAIN/s: Development and cell death domain (InterPro:IPR013989), Kelch related (InterPro:IPR013089); BEST Arabidopsis thaliana protein match is: unknown protein (TAIR:AT2G32910.1); Has 4…
MD10G1165200	3703	59.46	4041	64.8874	3733	59.9417	7948	127.623	7529	120.895	8649	138.879	1.11903	5.3979e-83	not assigned.unknown	unknown protein | chr3:2242998-2244820 REVERSE
MD13G1210100	2328	26.8245	2506	28.8755	2587	29.8088	4830	55.6539	5662	65.2406	4907	56.5411	1.14948	0.00242918	not assigned.unknown	unknown protein | chr3:8259855-8262028 REVERSE
MD09G1042000	50	1.08559	47	1.02046	49	1.06388	103	2.23632	99	2.14947	105	2.27974	1.10325	1.22477e-10	not assigned.unknown	unknown protein | chr3:10620627-10623259 FORWARD
MD04G1139000	5152	57.9544	5374	60.4517	5971	67.1673	10843	121.972	11932	134.222	12793	143.907	1.18027	1.82242e-90	not assigned.unknown	unknown protein | chr5:386018-388123 REVERSE
MD04G1169400	238	5.90704	239	5.93186	226	5.6092	577	14.3208	572	14.1967	480	11.9134	1.08513	9.98432e-31	not assigned.unknown	unknown protein | chr5:289765-291326 FORWARD
MD11G1070900	1113	10.3723	1206	11.239	1109	10.335	2404	22.4034	2341	21.8163	2328	21.6951	1.1313	6.96783e-225	not assigned.unknown	Symbols: PMR5 | PMR5 (POWDERY MILDEW RESISTANT 5) | chr5:23683791-23685725 REVERSE
MD09G1059300	25	0.366577	21	0.307925	22	0.322588	51	0.747817	52	0.76248	48	0.703828	1.13827	2.80482e-10	not assigned.unknown	unknown protein | chr1:26072284-26076254 REVERSE
MD03G1266000	25	0.364103	22	0.320411	24	0.349539	52	0.757334	52	0.757334	50	0.728206	1.1149	1.43574e-76	not assigned.unknown	unknown protein | chr4:1262315-1264088 FORWARD
MD16G1274000	67	2.34878	72	2.52406	70	2.45395	135	4.73261	154	5.39869	141	4.94295	1.19517	1.2032e-29	not assigned.unknown	unknown protein | chr5:16789714-16791042 FORWARD
MD06G1038600	1759	12.1486	1590	10.9814	1567	10.8226	3842	26.535	3568	24.6426	3324	22.9574	1.1151	1.41343e-16	not assigned.unknown	INVOLVED IN: N-terminal protein myristoylation; LOCATED IN: plasma membrane; EXPRESSED IN: 14 plant structures; EXPRESSED DURING: 8 growth stages; CONTAINS InterPro DOMAIN/s: Alpha/beta hydrolase fold-1 (InterPro:IPR000073); BEST Arabidopsis thaliana protein match is: unknown protein (TAIR:AT2G24320.1); Has 8192 Blast hits to 4778 proteins in 522 species: Archae - 0; Bacteria - 690; Metazoa - 533…
MD04G1179300	49	3.12526	46	2.93392	48	3.06148	98	6.25052	92	5.86783	105	6.69698	1.13995	1.14076e-66	not assigned.unknown	FUNCTIONS IN: molecular_function unknown; INVOLVED IN: biological_process unknown; LOCATED IN: endomembrane system; CONTAINS InterPro DOMAIN/s: Harpin-induced 1 (InterPro:IPR010847); BEST Arabidopsis thaliana protein match is: unknown protein (TAIR:AT3G54200.1); Has 119 Blast hits to 118 proteins in 9 species: Archae - 0; Bacteria - 0; Metazoa - 0; Fungi - 0; Plants - 119; Viruses - 0; Other Euka…
MD15G1349700	4072	61.6875	3881	58.794	4259	64.5204	10035	152.022	8781	133.025	9168	138.888	1.14915	0	not assigned.unknown	unknown protein | chr1:7661118-7662608 REVERSE
MD05G1171800	2304	24.8868	2303	24.876	2190	23.6555	5014	54.1591	5047	54.5156	4698	50.7458	1.14091	4.0247e-16	not assigned.unknown	unknown protein | chr3:2292798-2295452 REVERSE
MD13G1013900	2125	45.7034	2345	50.435	2409	51.8115	5077	109.193	5434	116.872	4730	101.73	1.08691	2.19496e-99	not assigned.unknown	unknown protein | chr1:5019955-5021537 FORWARD
MD05G1242800	1458	17.9614	1367	16.8404	1520	18.7252	3161	38.941	3195	39.3599	3331	41.0353	1.12076	1.85346e-189	not assigned.unknown	unknown protein | chr4:10896679-10899141 FORWARD
MD03G1063100	71	1.27677	72	1.29475	75	1.3487	159	2.85924	169	3.03907	156	2.80529	1.09192	7.37246e-57	not assigned.unknown	FUNCTIONS IN: molecular_function unknown; INVOLVED IN: biological_process unknown; LOCATED IN: cellular_component unknown; EXPRESSED IN: 19 plant structures; EXPRESSED DURING: 11 growth stages; CONTAINS InterPro DOMAIN/s: Sgf11, transcriptional regulation (InterPro:IPR013246); Has 148 Blast hits to 148 proteins in 67 species: Archae - 0; Bacteria - 0; Metazoa - 94; Fungi - 32; Plants - 16; Viruse…
MD16G1263500	307	12.3828	339	13.6735	339	13.6735	759	30.6142	798	32.1872	803	32.3889	1.08613	4.71811e-52	not assigned.unknown	unknown protein | chr2:8097420-8098827 FORWARD
MD00G1185200	1165	9.98709	1249	10.7072	1286	11.0244	2703	23.1718	2449	20.9943	2662	22.8203	1.11132	4.90103e-06	not assigned.unknown	unknown protein | chr1:8212724-8215516 FORWARD
MD17G1181700	439	6.11616	374	5.21058	387	5.39169	817	11.3825	802	11.1735	926	12.9011	1.13513	8.19451e-90	not assigned.unknown	unknown protein | chr1:5682118-5684867 REVERSE
MD09G1253500	183	3.33717	198	3.61071	209	3.81131	424	7.73203	384	7.00259	411	7.49496	1.11019	2.38289e-05	not assigned.unknown	unknown protein | chr1:25019105-25022542 REVERSE
MD13G1044200	1775	31.8749	1628	29.2351	1636	29.3788	3591	64.4861	3724	66.8745	4012	72.0463	1.1251	8.34656e-10	not assigned.unknown	unknown protein | chr1:8948465-8950876 FORWARD
MD14G1162100	489	9.93929	529	10.7523	471	9.57342	1026	20.8542	1017	20.6713	1146	23.2933	1.12215	1.82649e-176	not assigned.unknown	unknown protein | chr5:20505180-20506338 REVERSE
MD13G1263000	1366	97.1774	1416	100.734	1304	92.7667	2622	186.529	2931	208.512	2915	207.373	1.13569	1.38352e-12	not assigned.unknown	Symbols: AtGDU3 | AtGDU3 (Arabidopsis thaliana GLUTAMINE DUMPER 3) | chr5:23366004-23366867 REVERSE
MD13G1166900	56	1.69803	50	1.5161	56	1.69803	110	3.33542	122	3.69929	117	3.54768	1.17458	0	not assigned.unknown	unknown protein | chr5:19897370-19899114 REVERSE
MD14G1229900	171	2.57145	157	2.36093	159	2.391	370	5.56397	368	5.53389	328	4.93238	1.03273	0	not assigned.unknown	unknown protein | chr3:6255742-6258090 FORWARD
MD15G1269500	2426	70.5329	2379	69.1664	2186	63.5552	4856	141.182	4994	145.194	4922	143.101	1.10487	2.36875e-33	not assigned.unknown	unknown protein | chr4:17346805-17347994 FORWARD
MD13G1186300	70	1.2966	68	1.25956	66	1.22251	153	2.834	142	2.63025	157	2.90809	1.18004	4.12173e-23	not assigned.unknown	unknown protein | chr3:1823099-1824216 REVERSE
MD08G1024400	1318	23.9114	1205	21.8614	1356	24.6009	2576	46.7344	2741	49.7278	2817	51.1066	1.05255	1.72223e-22	not assigned.unknown	FUNCTIONS IN: molecular_function unknown; INVOLVED IN: biological_process unknown; LOCATED IN: integral to membrane; CONTAINS InterPro DOMAIN/s: TRAM, LAG1 and CLN8 homology (InterPro:IPR006634); BEST Arabidopsis thaliana protein match is: unknown protein (TAIR:AT1G35170.1); Has 128 Blast hits to 128 proteins in 42 species: Archae - 0; Bacteria - 0; Metazoa - 49; Fungi - 4; Plants - 41; Viruses -…
MD15G1399700	1548	67.4839	1467	63.9528	1535	66.9172	3141	136.93	3486	151.97	3173	138.325	1.0961	8.59398e-162	not assigned.unknown	unknown protein | chr1:12261419-12262717 FORWARD
MD12G1190200	47	1.76728	42	1.57927	46	1.72968	86	3.23374	98	3.68496	88	3.30894	1.09736	2.35361e-90	not assigned.unknown	unknown protein | chr5:357795-358799 REVERSE
MD04G1206600	1899	77.3997	1851	75.4433	1577	64.2756	3408	138.904	3980	162.217	3554	144.854	1.11256	1.83342e-19	not assigned.unknown	unknown protein | chr3:1823099-1824216 REVERSE
MD10G1069300	2272	50.1137	2227	49.1211	2166	47.7756	4902	108.124	4140	91.3163	4698	103.624	1.0911	2.95065e-86	not assigned.unknown	unknown protein | chr2:7094799-7095759 FORWARD
MD02G1105900	1428	22.9298	1450	23.283	1368	21.9663	2773	44.5268	2723	43.7239	2771	44.4946	1.08875	1.57524e-18	not assigned.unknown	Symbols: JAZ12, TIFY3B | JAZ12 (JASMONATE-ZIM-DOMAIN PROTEIN 12) | chr5:7090704-7092539 FORWARD
MD16G1131000	112741	1666.97	111393	1647.04	102460	1514.96	218988	3237.93	255743	3781.38	228862	3383.92	1.01542	5.57326e-16	not assigned.unknown	unknown protein | chr5:19384368-19385869 REVERSE
MD17G1072200	219	2.34598	196	2.09959	212	2.27099	443	4.74551	412	4.41343	417	4.46699	1.00257	1.08894e-108	not assigned.unknown	unknown protein | chr5:5189491-5192070 REVERSE
MD10G1126100	43	0.321198	43	0.321198	43	0.321198	102	0.76191	92	0.687213	96	0.717092	1.07262	8.87261e-11	not assigned.unknown	unknown protein | chr1:18835271-18837942 REVERSE
MD11G1222400	836	6.5363	885	6.91941	897	7.01323	1643	12.8459	1974	15.4338	1939	15.1601	1.07772	1.6614e-19	not assigned.unknown	unknown protein | chr1:18866753-18869933 REVERSE
MD01G1163200	21	0.324977	20	0.309502	22	0.340452	41	0.634479	47	0.72733	46	0.711854	1.13198	3.98258e-129	not assigned.unknown	unknown protein | chr2:16910364-16912592 FORWARD
MD11G1315800	5	0.31426	5	0.31426	5	0.31426	10	0.628519	10	0.628519	11	0.691371	1.15824	8.05212e-13	not assigned.unknown	unknown protein | chr4:923100-923916 FORWARD
MD12G1157700	21	0.305274	23	0.334348	24	0.348885	50	0.726843	43	0.625085	50	0.726843	1.06432	1.10031e-79	not assigned.unknown	unknown protein | chr2:15886548-15889220 REVERSE
MD12G1238500	15	0.32477	16	0.346421	16	0.346421	28	0.606237	34	0.736145	32	0.692843	1.08529	0	not assigned.unknown	INVOLVED IN: biological_process unknown; LOCATED IN: anchored to membrane; CONTAINS InterPro DOMAIN/s: EGF (InterPro:IPR006210); Has 201 Blast hits to 179 proteins in 41 species: Archae - 0; Bacteria - 0; Metazoa - 168; Fungi - 0; Plants - 31; Viruses - 0; Other Eukaryotes - 2 (source: NCBI BLink). | chr4:8462614-8464326 REVERSE
MD17G1075400	34	0.330574	34	0.330574	30	0.291683	74	0.719485	76	0.738931	75	0.729208	1.07926	1.41368e-37	not assigned.unknown	FUNCTIONS IN: molecular_function unknown; INVOLVED IN: biological_process unknown; LOCATED IN: cellular_component unknown; CONTAINS InterPro DOMAIN/s: Ankyrin (InterPro:IPR002110); BEST Arabidopsis thaliana protein match is: unknown protein (TAIR:AT5G04680.1); Has 868 Blast hits to 744 proteins in 75 species: Archae - 0; Bacteria - 22; Metazoa - 164; Fungi - 15; Plants - 471; Viruses - 0; Other E…
MD15G1084100	8	0.319691	8	0.319691	8	0.319691	16	0.639383	18	0.719305	16	0.639383	1.05432	1.12459e-31	not assigned.unknown	Symbols: BKI1 | BKI1 (BRI1 kinase inhibitor 1); protein heterodimerization | chr5:17142820-17144160 REVERSE
MD03G1117800	109	10.3013	121	11.4354	110	10.3958	223	21.0751	267	25.2334	238	22.4927	1.08415	7.02054e-168	not assigned.unknown	unknown protein | chr2:12156130-12156934 FORWARD
MD03G1010300	3573	145.935	3759	153.532	3978	162.477	7579	309.555	7047	287.827	7497	306.206	1.04217	0	not assigned.unknown	unknown protein | chr1:20602819-20603924 FORWARD
MD03G1120500	528	3.22061	451	2.75094	526	3.20841	1004	6.12404	1101	6.7157	992	6.05084	1.16208	2.62494e-09	not assigned.unknown	unknown protein | chr2:12081113-12084664 FORWARD
MD06G1036900	104	2.06103	123	2.43756	126	2.49702	234	4.63732	244	4.83549	250	4.9544	1.03732	5.54747e-24	not assigned.unknown	binding | chr4:9965742-9966969 FORWARD
MD07G1059000	236	2.15538	258	2.3563	241	2.20104	556	5.07793	533	4.86787	554	5.05966	1.05008	1.84342e-31	not assigned.unknown	FUNCTIONS IN: molecular_function unknown; INVOLVED IN: N-terminal protein myristoylation; LOCATED IN: chloroplast; EXPRESSED IN: 23 plant structures; EXPRESSED DURING: 13 growth stages; CONTAINS InterPro DOMAIN/s: Haemerythrin/HHE cation-binding motif (InterPro:IPR012312); Has 35 Blast hits to 35 proteins in 7 species: Archae - 0; Bacteria - 2; Metazoa - 0; Fungi - 0; Plants - 32; Viruses - 0; Ot…
MD08G1069700	117	3.36635	137	3.94179	120	3.45267	235	6.76147	241	6.9341	278	7.99868	1.00037	7.87818e-136	not assigned.unknown	unknown protein | chr3:4619038-4620262 REVERSE
MD03G1010400	1975	80.6666	1917	78.2976	1810	73.9274	3762	153.655	3854	157.412	3930	160.516	1.06123	1.2844e-07	not assigned.unknown	unknown protein | chr1:20602819-20603924 FORWARD
MD05G1301700	15	1.42803	15	1.42803	15	1.42803	28	2.66566	32	3.04647	31	2.95127	1.01301	7.42299e-16	not assigned.unknown	unknown protein | chr1:21198259-21198956 REVERSE
MD11G1147500	1579	29.192	1558	28.8037	1529	28.2676	3226	59.6411	3674	67.9235	3147	58.1805	1.03592	1.63723e-11	not assigned.unknown	unknown protein | chr3:16413334-16415266 REVERSE
MD02G1171900	10	0.319691	10	0.319691	10	0.319691	24	0.767259	22	0.703321	24	0.767259	1.06329	1.15496e-06	not assigned.unknown	unknown protein | chr4:16288112-16288913 REVERSE
MD12G1052000	2779	18.8613	2991	20.3002	2614	17.7414	5601	38.0145	5438	36.9082	6268	42.5415	1.05328	2.59508e-09	not assigned.unknown	unknown protein | chr5:2029897-2033723 FORWARD
MD13G1165200	270	10.7896	251	10.0303	282	11.2691	581	23.2176	563	22.4983	492	19.661	1.04405	0	not assigned.unknown	unknown protein | chr5:19938576-19939571 REVERSE
MD04G1144200	160	5.24899	180	5.90511	175	5.74108	335	10.9901	337	11.0557	356	11.679	1.05003	2.39692e-10	not assigned.unknown	FUNCTIONS IN: molecular_function unknown; INVOLVED IN: biological_process unknown; LOCATED IN: endomembrane system; EXPRESSED IN: 22 plant structures; EXPRESSED DURING: 13 growth stages; CONTAINS InterPro DOMAIN/s: Yos1-like (InterPro:IPR013880); BEST Arabidopsis thaliana protein match is: unknown protein (TAIR:AT3G54085.2); Has 146 Blast hits to 146 proteins in 66 species: Archae - 0; Bacteria -…
MD03G1013100	563	8.24287	533	7.80364	526	7.70115	1023	14.9777	1198	17.5399	1148	16.8078	0.975839	3.23901e-40	not assigned.unknown	unknown protein | chr3:3843142-3845150 FORWARD
[truncated: 1,325 more rows]

## Sheet: down
ID	CT1-COUNTS	CT1-FPKM	CT2-COUNTS	CT2-FPKM	CT3-COUNTS	CT3-FPKM	DR1-COUNTS	DR1-FPKM	DR2-COUNTS	DR2-FPKM	DR3-COUNTS	DR3-FPKM	LOG2	FDR	MapMan Annotation	TAIR Annotation
[truncated: 1,639 more rows]
