# Supplementary material for: Apple vacuolar sugar transporters regulated by MdDREB2A enhance drought resistance by promoting accumulation of soluble sugars and activating ABA signaling
Source: Hortic Res. 2024 Sep 3;11(12):uhae251. doi: 10.1093/hr/uhae251 (PMC11630069; doi:10.1093/hr/uhae251)
Supplement: Web_Material_uhae251 [file web_material_uhae251.zip › Supplementary Excel 2. Differential expressed sugar metabolism-related enzymes in RNA-seq..xlsx]

## Sheet: up
ID	CT1-COUNTS	CT1-FPKM	CT2-COUNTS	CT2-FPKM	CT3-COUNTS	CT3-FPKM	DR1-COUNTS	DR1-FPKM	DR2-COUNTS	DR2-FPKM	DR3-COUNTS	DR3-FPKM	LOG2	FDR	MapMan Annotation	TAIR Annotation
MD05G1081100	2021	25.413	1909	24.0046	2039	25.6393	7634	95.9934	7602	95.591	7498	94.2833	2.02126	0.00045244	major CHO metabolism.degradation.starch.starch cleavage.alpha amylase	Symbols: ATAMY1, AMY1 | AMY1 (ALPHA-AMYLASE-LIKE); alpha-amylase | chr4:12851969-12853845 REVERSE
MD17G1058700	264	1.74454	225	1.48683	245	1.61899	634	4.18954	578	3.81949	573	3.78645	1.44072	7.1461e-06	major CHO metabolism.degradation.starch.starch cleavage.alpha amylase	Symbols: ATAMY3, AMY3 | AMY3 (ALPHA-AMYLASE-LIKE 3); alpha-amylase | chr1:26288278-26293053 REVERSE
MD03G1180300	113	2.03581	109	1.96374	117	2.10787	269	4.8463	272	4.90035	315	5.67504	1.33655	3.17494e-06	major CHO metabolism.degradation.starch.starch cleavage.beta amylase	Symbols: BMY6, BAM4 | BAM4 (BETA-AMYLASE 4); beta-amylase/ catalytic/ cation binding | chr5:22551749-22554964 FORWARD
MD02G1066500	10438	88.3115	10555	89.3014	10477	88.6414	46454	393.027	40398	341.79	46200	390.879	2.03494	3.01194e-130	major CHO metabolism.degradation.sucrose.hexokinase	Symbols: ATHXK2, HXK2 | HXK2 (HEXOKINASE 2); ATP binding / fructokinase/ glucokinase/ hexokinase | chr2:8570750-8574000 FORWARD
MD09G1192100	4351	39.7095	3735	34.0876	4298	39.2258	13439	122.651	13664	124.705	15768	143.907	1.81469	6.68142e-173	major CHO metabolism.degradation.sucrose.invertases.cell wall	Symbols: ATCWINV1, ATBFRUCT1 | ATBFRUCT1; beta-fructofuranosidase/ hydrolase, hydrolyzing O-glycosyl compounds | chr3:4532911-4535867 REVERSE
MD12G1028200	34952	277.066	33836	268.219	34189	271.018	67564	535.582	60413	478.896	61847	490.264	1.01924	0	major CHO metabolism.degradation.sucrose.invertases.cell wall	Symbols: AtcwINV4 | AtcwINV4 (Arabidopsis thaliana cell wall invertase 4); hydrolase, hydrolyzing O-glycosyl compounds | chr2:15174730-15177870 REVERSE
MD07G1254500	30741	279.901	27421	249.672	28503	259.524	82396	750.226	84644	770.695	75724	689.477	1.52756	1.90391e-17	major CHO metabolism.degradation.sucrose.invertases.vacuolar	Symbols: ATBETAFRUCT4, VAC-INV | ATBETAFRUCT4; beta-fructofuranosidase/ hydrolase, hydrolyzing O-glycosyl compounds | chr1:4153652-4157644 FORWARD
MD17G1287000	171	1.49934	192	1.68347	197	1.72731	1584	13.8886	1818	15.9403	1734	15.2038	3.20524	3.24955e-30	major CHO metabolism.degradation.sucrose.Susy	Symbols: SUS6, ATSUS6 | SUS6 (SUCROSE SYNTHASE 6); UDP-glycosyltransferase/ sucrose synthase | chr1:27584479-27588326 REVERSE
MD06G1237200	4154	39.0399	4355	40.9289	3965	37.2636	13440	126.311	13111	123.219	11932	112.139	1.64972	2.66723e-09	major CHO metabolism.degradation.sucrose.Susy	Symbols: SUS6, ATSUS6 | SUS6 (SUCROSE SYNTHASE 6); UDP-glycosyltransferase/ sucrose synthase | chr1:27584479-27588326 REVERSE
MD09G1280200	4619	39.3623	4744	40.4276	4606	39.2515	10767	91.7545	10062	85.7466	11619	99.0151	1.2563	2.16709e-28	major CHO metabolism.degradation.sucrose.Susy	Symbols: SUS6, ATSUS6 | SUS6 (SUCROSE SYNTHASE 6); UDP-glycosyltransferase/ sucrose synthase | chr1:27584479-27588326 REVERSE
MD14G1244000	1594	15.0425	1487	14.0327	1456	13.7402	3376	31.8591	3094	29.1979	3619	34.1523	1.07677	0	major CHO metabolism.degradation.sucrose.Susy	Symbols: SUS6, ATSUS6 | SUS6 (SUCROSE SYNTHASE 6); UDP-glycosyltransferase/ sucrose synthase | chr1:27584479-27588326 REVERSE
MD02G1000500	22	0.345826	20	0.314387	21	0.330106	93	1.4619	89	1.39902	80	1.25755	2.07296	0	major CHO metabolism.synthesis.starch.AGPase	Symbols: APS2 | APS2 (ADP-glucose pyrophoshorylase small subunit 2); glucose-1-phosphate adenylyltransferase/ nucleotidyltransferase/ transferase | chr1:1673861-1675934 REVERSE
MD08G1002300	563335	5810.23	539678	5566.23	600645	6195.05	1240127	12790.7	1173434	12102.8	1254428	12938.2	1.06944	0	major CHO metabolism.synthesis.starch.starch branching	Symbols: SBE2.2 | SBE2.2 (starch branching enzyme 2.2); 1,4-alpha-glucan branching enzyme | chr5:931904-937641 FORWARD
MD06G1122100	605835	5610.91	549903	5092.9	588765	5452.81	1274884	11807.3	1397962	12947.1	1397521	12943.1	1.23257	1.90889e-68	major CHO metabolism.synthesis.starch.starch synthase	starch synthase, putative | chr1:11920390-11923766 REVERSE
MD14G1164600	19	0.335305	19	0.335305	19	0.335305	58	1.02356	57	1.00592	54	0.952973	1.65675	1.09412e-94	minor CHO metabolism.callose	Symbols: ATGSL08, GSL8, GSL08, ATGSL8 | GSL8 (GLUCAN SYNTHASE-LIKE 8); 1,3-beta-glucan synthase/ transferase, transferring glycosyl groups | chr2:15454697-15469666 REVERSE
MD05G1321600	51	0.631887	52	0.644277	61	0.755787	963	11.9315	912	11.2996	959	11.882	4.00366	1.53602e-223	minor CHO metabolism.galactose.alpha-galactosidases	Symbols: AtAGAL2 | AtAGAL2 (Arabidopsis thaliana ALPHA-GALACTOSIDASE 2); alpha-galactosidase/ catalytic/ hydrolase, hydrolyzing O-glycosyl compounds | chr5:2690879-2693538 REVERSE
MD07G1232600	4413	39.2786	4984	44.3609	4395	39.1184	15320	136.358	15420	137.248	14903	132.647	1.6444	3.57002e-222	minor CHO metabolism.galactose.alpha-galactosidases	alpha-galactosidase, putative / melibiase, putative / alpha-D-galactoside galactohydrolase, putative | chr3:20882803-20885915 FORWARD
MD05G1321700	7783	100.569	8480	109.576	8197	105.919	26122	337.539	23610	305.08	26726	345.344	1.62691	8.0471e-105	minor CHO metabolism.galactose.alpha-galactosidases	Symbols: AtAGAL2 | AtAGAL2 (Arabidopsis thaliana ALPHA-GALACTOSIDASE 2); alpha-galactosidase/ catalytic/ hydrolase, hydrolyzing O-glycosyl compounds | chr5:2690879-2693538 REVERSE
MD13G1000400	2411	23.0096	2378	22.6947	2352	22.4466	6316	60.2774	6148	58.6741	5586	53.3106	1.34299	0	minor CHO metabolism.galactose.alpha-galactosidases	Symbols: AtAGAL1 | AtAGAL1 (Arabidopsis thaliana ALPHA-GALACTOSIDASE 1); alpha-galactosidase/ catalytic/ hydrolase, hydrolyzing O-glycosyl compounds | chr5:2694677-2697724 REVERSE
MD15G1201000	477	6.81422	458	6.5428	532	7.59993	4362	62.3137	4138	59.1137	3931	56.1566	3.06921	0	minor CHO metabolism.myo-inositol.myo inositol oxygenases	Symbols: MIOX4 | MIOX4; inositol oxygenase | chr4:13297698-13300387 FORWARD
MD17G1179500	352	4.54842	413	5.33664	375	4.84562	1935	25.0034	2171	28.0529	1889	24.409	2.43473	7.17611e-62	minor CHO metabolism.myo-inositol.myo inositol oxygenases	Symbols: MIOX1 | MIOX1 (MYO-INISITOL OXYGENASE); inositol oxygenase/ oxidoreductase | chr1:4968142-4970311 REVERSE
MD02G1264100	32	0.355945	33	0.367068	31	0.344822	221	2.45824	257	2.85868	224	2.49161	2.88059	5.69022e-185	minor CHO metabolism.others	mannose 6-phosphate reductase (NADPH-dependent), putative | chr2:9103207-9105187 REVERSE
MD17G1132700	23	0.330391	23	0.330391	23	0.330391	89	1.27847	80	1.14919	90	1.29283	1.9115	3.88674e-49	minor CHO metabolism.others	aldo/keto reductase family protein | chr1:2049602-2052154 REVERSE
MD12G1149800	226	3.54111	244	3.82314	247	3.87015	670	10.498	573	8.97812	621	9.73021	1.35171	3.43743e-18	minor CHO metabolism.others	aldo/keto reductase family protein | chr2:15834867-15836881 FORWARD
MD07G1143900	2183	27.3526	2181	27.3276	2103	26.3502	4500	56.3843	4700	58.8902	4335	54.3168	1.15553	1.39428e-178	minor CHO metabolism.others	aldose 1-epimerase family protein | chr3:22799027-22801205 FORWARD
MD14G1236900	1205	20.7011	1100	18.8973	1115	19.155	2498	42.914	2455	42.1753	2210	37.9663	1.08559	4.59238e-57	minor CHO metabolism.others	aldose 1-epimerase family protein | chr3:6143519-6145337 REVERSE
MD13G1147700	18	0.306383	19	0.323404	19	0.323404	59	1.00425	69	1.17447	65	1.10638	1.80073	0	minor CHO metabolism.raffinose family.galactinol synthases.known	Symbols: AtGolS2 | AtGolS2 (Arabidopsis thaliana galactinol synthase 2); transferase, transferring glycosyl groups / transferase, transferring hexosyl groups | chr1:21207537-21209596 FORWARD
MD16G1095000	48	1.36389	46	1.30706	44	1.25023	125	3.5518	139	3.9496	143	4.06326	1.51141	1.67849e-44	minor CHO metabolism.raffinose family.galactinol synthases.putative	Symbols: AtGolS4 | AtGolS4 (Arabidopsis thaliana galactinol synthase 4); transferase, transferring glycosyl groups / transferase, transferring hexosyl groups | chr1:22278975-22280586 REVERSE
MD06G1169800	36	0.37091	30	0.309091	36	0.37091	106	1.09212	97	0.999396	94	0.968487	1.49074	2.0135e-83	minor CHO metabolism.raffinose family.raffinose synthases.known	Symbols: SIP1 | SIP1 (seed imbibition 1-like); galactinol-sucrose galactosyltransferase/ hydrolase, hydrolyzing O-glycosyl compounds | chr5:16161515-16165357 FORWARD
MD17G1030100	6641	62.413	6627	62.2814	6680	62.7795	19941	187.408	19366	182.004	18738	176.102	1.47964	6.66422e-56	minor CHO metabolism.raffinose family.raffinose synthases.known	Symbols: SIP1 | SIP1 (seed imbibition 1-like); galactinol-sucrose galactosyltransferase/ hydrolase, hydrolyzing O-glycosyl compounds | chr5:16161515-16165357 FORWARD
MD14G1070300	76	0.690856	72	0.654496	64	0.581774	195	1.77259	185	1.68169	173	1.57261	1.42811	0	minor CHO metabolism.raffinose family.raffinose synthases.putative	Symbols: AtSIP2 | AtSIP2 (Arabidopsis thaliana seed imbibition 2); hydrolase, hydrolyzing O-glycosyl compounds | chr3:21288765-21293158 REVERSE
MD07G1262100	13	0.33731	13	0.33731	12	0.311363	52	1.34924	53	1.37519	52	1.34924	2.11884	0	minor CHO metabolism.sugar alcohols	sorbitol dehydrogenase, putative / L-iditol 2-dehydrogenase, putative | chr5:21111445-21113403 FORWARD
MD01G1194600	1310	24.943	1164	22.1631	1383	26.3329	3459	65.8609	3686	70.1831	3927	74.7718	1.51507	2.57352e-281	minor CHO metabolism.sugar alcohols	sorbitol dehydrogenase, putative / L-iditol 2-dehydrogenase, putative | chr5:21111445-21113403 FORWARD
MD01G1195400	43	0.994775	43	0.994775	42	0.971641	89	2.05895	82	1.89701	99	2.2903	1.13319	2.38851e-304	minor CHO metabolism.sugar alcohols	sorbitol dehydrogenase, putative / L-iditol 2-dehydrogenase, putative | chr5:21111445-21113403 FORWARD
MD00G1005700	72208	1560.79	68928	1489.89	68718	1485.35	128462	2776.73	149803	3238.02	133236	2879.92	1.07854	1.02369e-114	minor CHO metabolism.sugar alcohols	sorbitol dehydrogenase, putative / L-iditol 2-dehydrogenase, putative | chr5:21111445-21113403 FORWARD

## Sheet: down
ID	CT1-COUNTS	CT1-FPKM	CT2-COUNTS	CT2-FPKM	CT3-COUNTS	CT3-FPKM	DR1-COUNTS	DR1-FPKM	DR2-COUNTS	DR2-FPKM	DR3-COUNTS	DR3-FPKM	LOG2	FDR	MapMan Annotation	TAIR Annotation
MD08G1101700	216	3.46693	206	3.30643	189	3.03357	85	1.3643	91	1.46061	88	1.41245	-1.11163	1.2779e-40	major CHO metabolism.degradation.starch.starch cleavage.alpha amylase	Symbols: ATAMY1, AMY1 | AMY1 (ALPHA-AMYLASE-LIKE); alpha-amylase | chr4:12851969-12853845 REVERSE
MD09G1103800	396	5.35572	409	5.53154	432	5.8426	208	2.81311	211	2.85368	206	2.78606	-1.01065	4.81416e-06	major CHO metabolism.degradation.starch.starch cleavage.beta amylase	Symbols: BMY5, BAM6 | BAM6 (BETA-AMYLASE 6); beta-amylase/ catalytic/ cation binding | chr2:13714547-13716929 REVERSE
MD09G1038800	437	2.61262	417	2.49305	463	2.76806	233	1.393	234	1.39898	218	1.30332	-1.09002	3.30271e-215	major CHO metabolism.degradation.starch.starch cleavage.beta amylase	Symbols: BAM2, BMY9 | BAM2 (BETA-AMYLASE 2); beta-amylase | chr4:222320-225131 FORWARD
MD06G1043900	12080	188.441	12259	191.233	11568	180.454	1694	26.4254	1650	25.739	1754	27.3613	-2.82848	1.89339e-37	major CHO metabolism.degradation.starch.starch cleavage.beta amylase	Symbols: CT-BMY, BAM3, BMY8 | CT-BMY (CHLOROPLAST BETA-AMYLASE); beta-amylase | chr4:9604962-9607334 REVERSE
MD16G1275000	951	3.29756	893	3.09644	938	3.25248	100	0.346746	111	0.384888	113	0.391823	-3.10373	0	major CHO metabolism.degradation.starch.starch cleavage.beta amylase	Symbols: BMY4, BAM7 | BAM7 (BETA-AMYLASE 7); beta-amylase/ catalytic/ cation binding | chr2:18878518-18882578 REVERSE
MD03G1077800	461855	2664.43	482656	2784.43	512043	2953.96	235803	1360.34	200391	1156.05	218833	1262.44	-1.11878	2.38077e-21	major CHO metabolism.degradation.starch.starch phosphorylase	Symbols: ATPHS2, PHS2 | PHS2 (ALPHA-GLUCAN PHOSPHORYLASE 2); phosphorylase/ transferase, transferring glycosyl groups | chr3:17301394-17306446 REVERSE
MD09G1062600	582	3.5422	602	3.66393	522	3.17703	175	1.0651	158	0.961629	162	0.985974	-1.82711	8.35977e-24	major CHO metabolism.degradation.starch.starch phosphorylase	glucan phosphorylase, putative | chr3:11252807-11257814 FORWARD
MD11G1082200	432785	2703.08	428052	2673.52	509798	3184.09	75914	474.142	76660	478.801	82997	518.381	-2.51778	1.10182e-44	major CHO metabolism.degradation.starch.starch phosphorylase	Symbols: ATPHS2, PHS2 | PHS2 (ALPHA-GLUCAN PHOSPHORYLASE 2); phosphorylase/ transferase, transferring glycosyl groups | chr3:17301394-17306446 REVERSE
MD09G1254500	23030	104.32	21656	98.096	22440	101.647	6416	29.0628	6481	29.3572	6500	29.4433	-1.81312	1.55152e-24	major CHO metabolism.degradation.starch.transporter	Symbols: GLT1, PGLCT | PGLCT (PLASTIDIC GLC TRANSLOCATOR); carbohydrate transmembrane transporter/ sugar:hydrogen symporter | chr5:5272557-5275815 FORWARD
MD03G1170700	446	2.82744	393	2.49145	409	2.59288	183	1.16014	183	1.16014	161	1.02067	-1.25266	1.20635e-183	major CHO metabolism.degradation.sucrose.hexokinase	Symbols: ATHXK4, HKL2 | ATHXK4; ATP binding / fructokinase/ glucokinase/ hexokinase | chr3:6994894-6998171 FORWARD
MD00G1120100	921	6.56041	929	6.6174	936	6.66726	443	3.15555	404	2.87775	411	2.92761	-1.13865	1.02216e-11	major CHO metabolism.degradation.sucrose.invertases.neutral	beta-fructofuranosidase, putative / invertase, putative / saccharase, putative / beta-fructosidase, putative | chr5:7474810-7477941 REVERSE
MD11G1159600	1111	10.2188	953	8.76554	997	9.17025	328	3.01689	322	2.96171	330	3.03529	-1.58829	6.16165e-38	major CHO metabolism.degradation.sucrose.invertases.neutral	beta-fructofuranosidase, putative / invertase, putative / saccharase, putative / beta-fructosidase, putative | chr5:7474810-7477941 REVERSE
MD11G1032600	189	5.5073	185	5.39074	164	4.77882	83	2.41855	82	2.38941	87	2.53511	-1.12387	2.34473e-217	major CHO metabolism.degradation.sucrose.misc	sucrase-related | chr4:13427411-13429964 REVERSE
MD17G1042000	304	3.22362	263	2.78885	287	3.04335	126	1.33611	128	1.35731	133	1.41033	-1.21677	3.18362e-06	major CHO metabolism.synthesis.starch.AGPase	ADP-glucose pyrophosphorylase family protein | chr1:28135361-28138768 REVERSE
MD07G1287700	177709	1477.77	176045	1463.93	180473	1500.75	58305	484.845	65930	548.252	58042	482.658	-1.37777	1.06978e-10	major CHO metabolism.synthesis.starch.starch synthase	Symbols: SSI1, SSI, ATSS1 | SSI1 (SUPPRESSOR OF SALICYLIC ACID INSENSITIVITY 1); starch synthase/ transferase, transferring glycosyl groups | chr5:8266798-8271196 FORWARD
MD06G1158200	411	0.699083	411	0.699083	361	0.614037	205	0.348691	205	0.348691	198	0.336785	-1.02059	3.28665e-38	minor CHO metabolism.callose	Symbols: ATGSL08, GSL8, GSL08, ATGSL8 | GSL8 (GLUCAN SYNTHASE-LIKE 8); 1,3-beta-glucan synthase/ transferase, transferring glycosyl groups | chr2:15454697-15469666 REVERSE
MD11G1094500	469	2.23276	436	2.07566	449	2.13755	171	0.814078	186	0.885489	191	0.909292	-1.16462	0	minor CHO metabolism.callose	Symbols: ATGSL10, gsl10 | ATGSL10 (glucan synthase-like 10); 1,3-beta-glucan synthase | chr3:2264945-2279383 REVERSE
MD07G1001800	129437	329.1	132314	336.415	133556	339.572	51880	131.907	55220	140.399	48610	123.593	-1.33393	0	minor CHO metabolism.callose	Symbols: ATGSL03, GSL03, ATGSL3 | ATGSL03 (GLUCAN SYNTHASE-LIKE 3); 1,3-beta-glucan synthase/ transferase, transferring glycosyl groups | chr2:13589545-13600066 FORWARD
MD09G1247400	1923	11.976	1862	11.5961	1657	10.3194	619	3.85498	662	4.12277	608	3.78647	-1.47713	3.4072e-40	minor CHO metabolism.callose	Symbols: ATGSL05, GSL05, ATGSL5, PMR4, GSL5 | ATGSL05 (GLUCAN SYNTHASE-LIKE 5); 1,3-beta-glucan synthase/ transferase, transferring glycosyl groups | chr4:1573348-1579696 FORWARD
MD11G1016100	796	1.49293	791	1.48355	776	1.45542	176	0.330096	166	0.31134	190	0.356353	-2.05744	2.073e-112	minor CHO metabolism.callose	Symbols: ATGSL10, gsl10 | ATGSL10 (glucan synthase-like 10); 1,3-beta-glucan synthase | chr3:2264945-2279383 REVERSE
MD02G1319100	12760	26.4972	13812	28.6818	13645	28.335	2648	5.49879	2900	6.02209	2692	5.59016	-2.3009	2.4581e-05	minor CHO metabolism.callose	Symbols: ATGSL03, GSL03, ATGSL3 | ATGSL03 (GLUCAN SYNTHASE-LIKE 3); 1,3-beta-glucan synthase/ transferase, transferring glycosyl groups | chr2:13589545-13600066 FORWARD
MD05G1253100	400	3.24634	382	3.10026	388	3.14895	115	0.933324	103	0.835933	107	0.868397	-1.70445	1.77413e-20	minor CHO metabolism.myo-inositol.inositol phosphatase	Symbols: IMPL1 | IMPL1 (MYO-INOSITOL MONOPHOSPHATASE LIKE 1); 3'(2'),5'-bisphosphate nucleotidase/ inositol or phosphatidylinositol phosphatase/ inositol-1(or 4)-monophosphatase | chr1:11144772-11146930 FORWARD
MD06G1039100	1135	39.2576	1100	38.047	1217	42.0938	504	17.4324	456	15.7722	504	17.4324	-1.21264	2.68119e-11	minor CHO metabolism.myo-inositol.poly-phosphatases	Symbols: IP5PII, AT5PTASE2 | AT5PTASE2 (MYO-INOSITOL POLYPHOSPHATE 5-PHOSPHATASE 2); inositol-polyphosphate 5-phosphatase | chr4:9991012-9994420 REVERSE
MD06G1039000	42179	733.693	44864	780.398	39642	689.563	15139	263.339	16050	279.186	17649	307	-1.32934	8.41457e-145	minor CHO metabolism.myo-inositol.poly-phosphatases	Symbols: IP5PII, AT5PTASE2 | AT5PTASE2 (MYO-INOSITOL POLYPHOSPHATE 5-PHOSPHATASE 2); inositol-polyphosphate 5-phosphatase | chr4:9991012-9994420 REVERSE
MD01G1199000	5739	373.395	6686	435.01	6420	417.703	3023	196.685	2907	189.138	2779	180.81	-1.05638	1.11074e-214	minor CHO metabolism.others	sugar isomerase (SIS) domain-containing protein | chr5:21201730-21202543 REVERSE
MD15G1259100	129	2.17195	131	2.20562	137	2.30664	62	1.04388	58	0.976534	58	0.976534	-1.18564	3.10781e-176	minor CHO metabolism.others	aldose 1-epimerase family protein | chr5:26553744-26555691 REVERSE
MD13G1246400	2241	11.8721	2176	11.5277	2151	11.3953	432	2.28859	443	2.34687	455	2.41044	-2.36152	4.85901e-31	minor CHO metabolism.others	aldose 1-epimerase family protein | chr5:23218214-23221089 FORWARD
MD07G1266800	45	2.95755	45	2.95755	46	3.02327	5	0.328617	5	0.328617	5	0.328617	-3.26758	5.17621e-274	minor CHO metabolism.others	sugar isomerase (SIS) domain-containing protein | chr5:21201730-21202543 REVERSE
MD12G1150200	205	3.30677	214	3.45195	218	3.51647	20	0.322612	20	0.322612	21	0.338743	-3.44222	0	minor CHO metabolism.others	aldo/keto reductase family protein | chr2:15834867-15836881 FORWARD
MD04G1190900	536	10.8154	549	11.0777	519	10.4723	165	3.32936	184	3.71274	190	3.8338	-1.555	4.19035e-98	minor CHO metabolism.raffinose family.galactinol synthases.known	Symbols: AtGolS2 | AtGolS2 (Arabidopsis thaliana galactinol synthase 2); transferase, transferring glycosyl groups / transferase, transferring hexosyl groups | chr1:21207537-21209596 FORWARD
MD09G1041100	478	4.49231	530	4.98101	527	4.95282	256	2.40592	234	2.19916	264	2.48111	-0.95341	7.46661e-28	minor CHO metabolism.raffinose family.galactinol synthases.putative	Symbols: GATL10 | GATL10 (Galacturonosyltransferase-like 10); polygalacturonate 4-alpha-galacturonosyltransferase/ transferase, transferring hexosyl groups | chr3:10588947-10590552 REVERSE
MD13G1093700	1050199	21767.5	1045402	21668.1	1034593	21444.1	169521	3513.67	185012	3834.75	186643	3868.56	-2.48438	8.3817e-176	minor CHO metabolism.raffinose family.galactinol synthases.putative	Symbols: AtGolS4 | AtGolS4 (Arabidopsis thaliana galactinol synthase 4); transferase, transferring glycosyl groups / transferase, transferring hexosyl groups | chr1:22278975-22280586 REVERSE
MD09G1285100	200	2.37933	187	2.22467	174	2.07001	75	0.892247	72	0.856557	71	0.844661	-1.3221	1.79239e-63	minor CHO metabolism.raffinose family.stachyose synthases	Symbols: AtSTS | AtSTS (Arabidopsis thaliana stachyose synthase); galactinol-raffinose galactosyltransferase/ hydrolase, hydrolyzing O-glycosyl compounds | chr4:853922-857008 REVERSE
MD01G1194700	693	15.723	645	14.634	600	13.613	313	7.10146	325	7.37372	298	6.76113	-1.0136	3.08479e-12	minor CHO metabolism.sugar alcohols	sorbitol dehydrogenase, putative / L-iditol 2-dehydrogenase, putative | chr5:21111445-21113403 FORWARD
MD17G1261300	8	0.58741	8	0.58741	8	0.58741	4	0.293705	4	0.293705	4	0.293705	-1.27284	2.79645e-11	minor CHO metabolism.sugar alcohols	sorbitol dehydrogenase, putative / L-iditol 2-dehydrogenase, putative | chr5:21111445-21113403 FORWARD
MD11G1196000	12565	103.798	13645	112.719	12732	105.177	6692	55.2816	6840	56.5042	5951	49.1603	-1.07551	7.7765e-13	minor CHO metabolism.trehalose.TPP	Symbols: ATTPPA | ATTPPA; trehalose-phosphatase | chr5:20902087-20904536 FORWARD
MD15G1365900	23584	324.844	27802	382.943	23859	328.632	10494	144.544	11842	163.111	11007	151.61	-1.1321	2.99365e-128	minor CHO metabolism.trehalose.TPP	trehalose-6-phosphate phosphatase, putative | chr1:13363003-13365060 REVERSE
MD07G1286100	1619	23.7664	1761	25.851	1745	25.6161	537	7.883	513	7.53069	600	8.80782	-1.55321	2.52795e-42	minor CHO metabolism.trehalose.TPP	trehalose-6-phosphate phosphatase, putative | chr1:13363003-13365060 REVERSE
MD15G1326700	1065	14.5608	1142	15.6136	1035	14.1506	337	4.6075	344	4.70321	361	4.93564	-1.71208	0	minor CHO metabolism.trehalose.TPP	trehalose-6-phosphate phosphatase, putative | chr5:26019588-26022222 REVERSE
